# Supplementary material for: Octa­carbonyldi-μ2-hydrido-[μ3-(1,3,5-trimethyl­phen­yl)phosphinidene](tri­phenyl­phosphane)-triangulo-triruthenium
Source: Acta Crystallogr Sect E Struct Rep Online. 2012 Sep 22;68(Pt 10):m1293. doi: 10.1107/S1600536812039499 (PMC3470165; doi:10.1107/S1600536812039499)
Supplement: Supplementary file 1 [file e-68-m1293-sup1.cif]

##############################################################################
#                                                                            #
# This CIF contains the data in a paper accepted for publication in          #
# Acta Crystallographica Section E. It conforms to the requirements of       #
# Notes for Authors for Acta Crystallographica Section E, and has been       #
# peer reviewed under the auspices of the IUCr Commission on Journals.       #
#                                                                            #
# Full details of the Crystallographic Information File format               #
# are given in the paper "The Crystallographic Information File (CIF):       #
# a New Standard Archive File for Crystallography" by S. R. Hall, F. H.      #
# Allen and I. D. Brown [Acta Cryst. (1991), A47, 655-685].                  #
#                                                                            #
# The current version of the core CIF dictionary is obtainable from          #
# ftp://ftp.iucr.org/pub/cif_core.dic.                                       #
#                                                                            #
# Software is freely available for graphical display of the structure(s)     #
# in this CIF. For information consult the CIF software page                 #
# http://www.iucr.org/resources/cif/software.                                #
#                                                                            #
# This file may be used for bona fide research purposes within the           #
# scientific community so long as proper attribution is given to the journal # 
# article from which it was obtained.                                        #
#                                                                            #
##############################################################################
data_I
_audit_creation_method     SHELXL-97
_chemical_name_systematic
;
Octacarbonyldi-\m~2~-hydrido-[\m~3~-(1,3,5-
trimethylphenyl)phosphinidene](triphenylphosphane)-<i>triangulo</i>-
triruthenium
;
_chemical_name_common     ?
_chemical_formula_moiety     'C35 H28 O8 P2 Ru3'
_chemical_formula_sum     'C35 H28 O8 P2 Ru3'
_chemical_formula_iupac     '[Ru3 (C9 H11 P) H2 (C18 H15 P) (C O)8]'
_chemical_formula_weight     941.72
_chemical_melting_point     ?
_symmetry_cell_setting     triclinic
_symmetry_space_group_name_H-M     'P -1'
loop_
    _symmetry_equiv_pos_as_xyz
    'x, y, z'
    '-x, -y, -z'
_cell_length_a     11.5954(5)
_cell_length_b     12.0870(7)
_cell_length_c     13.43040(10)
_cell_angle_alpha     100.224(2)
_cell_angle_beta     94.6231(17)
_cell_angle_gamma     95.0167(13)
_cell_volume     1836.44(13)
_cell_formula_units_Z     2
_cell_measurement_reflns_used     17157
_cell_measurement_theta_min     1.55
_cell_measurement_theta_max     27.48
_cell_measurement_temperature     150(2)
_cell_special_details     ?
_exptl_crystal_description     platelet
_exptl_crystal_colour     yellow
_exptl_crystal_size_max     0.30
_exptl_crystal_size_mid     0.30
_exptl_crystal_size_min     0.03
_exptl_crystal_density_diffrn     1.703
_exptl_crystal_density_meas     ?
_exptl_crystal_density_method     'not measured'
_exptl_crystal_F_000     928
_exptl_absorpt_coefficient_mu     1.353
_exptl_absorpt_correction_type     integration
_exptl_absorpt_process_details     '(NUMABS; Higashi, 1999)'
_exptl_absorpt_correction_T_min     0.6871
_exptl_absorpt_correction_T_max     0.9605
_exptl_special_details     ?
_diffrn_ambient_temperature     150(2)
_diffrn_radiation_type     MoK\a
_diffrn_radiation_wavelength     0.71069
_diffrn_radiation_source     'rotation-anode X-ray tube'
_diffrn_radiation_monochromator     graphite
_diffrn_measurement_device_type     'Rigaku R-AXIS RAPID imaging plate'
_diffrn_measurement_method     \w
_diffrn_detector_area_resol_mean     ?
_diffrn_reflns_number     17157
_diffrn_reflns_av_R_equivalents     0.0347
_diffrn_reflns_av_sigmaI/netI     0.0274
_diffrn_reflns_theta_min     1.55
_diffrn_reflns_theta_max     27.48
_diffrn_reflns_theta_full     27.48
_diffrn_measured_fraction_theta_max     0.986
_diffrn_measured_fraction_theta_full     0.986
_diffrn_reflns_limit_h_min     -15
_diffrn_reflns_limit_h_max     15
_diffrn_reflns_limit_k_min     -15
_diffrn_reflns_limit_k_max     15
_diffrn_reflns_limit_l_min     -17
_diffrn_reflns_limit_l_max     17
_diffrn_standards_number     .
_diffrn_standards_interval_count     .
_diffrn_standards_interval_time     .
_diffrn_standards_decay_%     .
_refine_special_details
;
Refinement of <i>F</i>^2^ against ALL reflections. The weighted <i>R</i>-factor
<i>wR</i> and goodness of fit <i>S</i> are based on <i>F</i>^2^, conventional
<i>R</i>-factors <i>R</i> are based on <i>F</i>, with <i>F</i> set to zero for
negative <i>F</i>^2^. The threshold expression of <i>F</i>^2^ >
\s(<i>F</i>^2^) is used only for calculating <i>R</i>-factors(gt) <i>etc</i>.
and is not relevant to the choice of reflections for refinement.
<i>R</i>-factors based on <i>F</i>^2^ are statistically about twice as large
as those based on <i>F</i>, and <i>R</i>- factors based on ALL data will be
even larger.
;
_reflns_number_total     8304
_reflns_number_gt     7671
_reflns_threshold_expression     I>2sigma(I)
_refine_ls_structure_factor_coef     Fsqd
_refine_ls_matrix_type     full
_refine_ls_R_factor_all     0.0356
_refine_ls_R_factor_gt     0.0302
_refine_ls_wR_factor_gt     0.0922
_refine_ls_wR_factor_ref     0.1180
_refine_ls_goodness_of_fit_ref     1.228
_refine_ls_restrained_S_all     1.228
_refine_ls_number_reflns     8304
_refine_ls_number_parameters     444
_refine_ls_number_restraints     0
_refine_ls_hydrogen_treatment     mixed
_refine_ls_weighting_scheme     calc
_refine_ls_weighting_details
         'calc w=1/[\s^2^(Fo^2^)+(0.0542P)^2^+4.2474P] where P=(Fo^2^+2Fc^2^)/3'
_atom_sites_solution_hydrogens     geom
_atom_sites_solution_primary     direct
_atom_sites_solution_secondary     difmap
_refine_ls_shift/su_max     0.001
_refine_ls_shift/su_mean     0.000
_refine_diff_density_max     0.739
_refine_diff_density_min     -1.788
_refine_ls_extinction_method     none
_refine_ls_extinction_coef     ?
loop_
    _atom_type_symbol
    _atom_type_description
    _atom_type_scat_dispersion_real
    _atom_type_scat_dispersion_imag
    _atom_type_scat_source
    'C' 'C' 0.0033 0.0016
                         'International Tables Vol C Tables 4.2.6.8 and 6.1.1.4'
    'H' 'H' 0.0000 0.0000
                         'International Tables Vol C Tables 4.2.6.8 and 6.1.1.4'
    'O' 'O' 0.0106 0.0060
                         'International Tables Vol C Tables 4.2.6.8 and 6.1.1.4'
    'P' 'P' 0.1023 0.0942
                         'International Tables Vol C Tables 4.2.6.8 and 6.1.1.4'
    'Ru' 'Ru' -1.2594 0.8363
                         'International Tables Vol C Tables 4.2.6.8 and 6.1.1.4'
_computing_data_collection     'PROCESS-AUTO (Rigaku, 1998)'
_computing_cell_refinement     'PROCESS-AUTO (Rigaku, 1998)'
_computing_data_reduction
                       'TEXSAN (Molecular Structure Corporation & Rigaku, 2000)'
_computing_structure_solution     'SHELXS97 (Sheldrick, 2008)'
_computing_structure_refinement     'SHELXL97 (Sheldrick, 2008)'
_computing_molecular_graphics     'ORTEP-3 for Windows (Farrugia, 1997)'
_computing_publication_material     'SHELXL97 (Sheldrick, 2008)'
loop_
    _atom_site_type_symbol
    _atom_site_label
    _atom_site_fract_x
    _atom_site_fract_y
    _atom_site_fract_z
    _atom_site_U_iso_or_equiv
    _atom_site_adp_type
    _atom_site_calc_flag
    _atom_site_refinement_flags
    _atom_site_occupancy
    _atom_site_symmetry_multiplicity
    _atom_site_disorder_assembly
    _atom_site_disorder_group
    Ru Ru1 0.77644(2) -0.14550(2) 0.79228(2) 0.02048(9) Uani d . 1 1 . .
    Ru Ru2 0.59156(3) -0.33293(3) 0.77256(2) 0.02512(9) Uani d . 1 1 . .
    H H1 0.630(5) -0.189(5) 0.822(4) 0.043(14) Uiso d . 1 1 . .
    Ru Ru3 0.69300(3) -0.29398(2) 0.59681(2) 0.02434(9) Uani d . 1 1 . .
    H H2 0.716(4) -0.161(4) 0.664(4) 0.033(12) Uiso d . 1 1 . .
    P P1 0.78483(8) -0.33959(8) 0.74261(7) 0.02228(18) Uani d . 1 1 . .
    P P2 0.70618(8) 0.03502(8) 0.79537(7) 0.02088(18) Uani d . 1 1 . .
    C C1 0.8183(3) -0.1288(3) 0.9340(3) 0.0269(7) Uani d . 1 1 . .
    C C2 0.9265(4) -0.0988(3) 0.7631(3) 0.0306(8) Uani d . 1 1 . .
    C C3 0.4408(4) -0.2860(4) 0.7289(3) 0.0320(8) Uani d . 1 1 . .
    C C4 0.5779(4) -0.3404(4) 0.9132(3) 0.0373(9) Uani d . 1 1 . .
    C C5 0.5459(4) -0.4889(4) 0.7237(4) 0.0399(10) Uani d . 1 1 . .
    C C6 0.5554(4) -0.2355(4) 0.5397(3) 0.0333(9) Uani d . 1 1 . .
    C C7 0.6632(4) -0.4441(4) 0.5244(3) 0.0388(10) Uani d . 1 1 . .
    C C8 0.8053(4) -0.2472(3) 0.5106(3) 0.0312(8) Uani d . 1 1 . .
    C C9 0.8942(3) -0.4344(3) 0.7652(3) 0.0252(7) Uani d . 1 1 . .
    C C10 0.8906(4) -0.4926(3) 0.8485(3) 0.0309(8) Uani d . 1 1 . .
    C C11 0.9668(4) -0.5748(4) 0.8567(3) 0.0383(10) Uani d . 1 1 . .
    H H3 0.9637 -0.6136 0.9121 0.046 Uiso calc R 1 1 . .
    C C12 1.0461(5) -0.6016(4) 0.7874(3) 0.0436(12) Uani d . 1 1 . .
    C C13 1.0541(4) -0.5387(4) 0.7105(3) 0.0365(10) Uani d . 1 1 . .
    H H4 1.1113 -0.5533 0.6645 0.044 Uiso calc R 1 1 . .
    C C14 0.9812(4) -0.4547(3) 0.6983(3) 0.0287(8) Uani d . 1 1 . .
    C C15 0.8073(4) -0.4711(4) 0.9287(3) 0.0388(10) Uani d . 1 1 . .
    H H5 0.7298 -0.5082 0.9015 0.058 Uiso calc R 1 1 . .
    H H6 0.8035 -0.3895 0.9485 0.058 Uiso calc R 1 1 . .
    H H7 0.8345 -0.5016 0.9883 0.058 Uiso calc R 1 1 . .
    C C16 1.1215(7) -0.6964(6) 0.7961(4) 0.070(2) Uani d . 1 1 . .
    H H8 1.1234 -0.7125 0.8652 0.105 Uiso calc R 1 1 . .
    H H9 1.2006 -0.6737 0.7815 0.105 Uiso calc R 1 1 . .
    H H10 1.0891 -0.7643 0.7473 0.105 Uiso calc R 1 1 . .
    C C17 1.0015(4) -0.3878(4) 0.6151(4) 0.0399(10) Uani d . 1 1 . .
    H H11 1.0771 -0.4012 0.5900 0.060 Uiso calc R 1 1 . .
    H H12 1.0008 -0.3071 0.6422 0.060 Uiso calc R 1 1 . .
    H H13 0.9398 -0.4118 0.5591 0.060 Uiso calc R 1 1 . .
    C C18 0.5479(3) 0.0334(3) 0.7800(3) 0.0245(7) Uani d . 1 1 . .
    C C19 0.4915(4) 0.0726(5) 0.7008(4) 0.0465(12) Uani d . 1 1 . .
    H H14 0.5344 0.0993 0.6509 0.056 Uiso calc R 1 1 . .
    C C20 0.3700(5) 0.0723(7) 0.6947(5) 0.069(2) Uani d . 1 1 . .
    H H15 0.3306 0.0990 0.6403 0.082 Uiso calc R 1 1 . .
    C C21 0.3075(4) 0.0338(5) 0.7670(5) 0.0525(13) Uani d . 1 1 . .
    H H16 0.2255 0.0356 0.7631 0.063 Uiso calc R 1 1 . .
    C C22 0.3638(4) -0.0074(4) 0.8449(4) 0.0392(10) Uani d . 1 1 . .
    H H17 0.3205 -0.0349 0.8941 0.047 Uiso calc R 1 1 . .
    C C23 0.4834(4) -0.0085(4) 0.8511(3) 0.0315(8) Uani d . 1 1 . .
    H H18 0.5218 -0.0380 0.9043 0.038 Uiso calc R 1 1 . .
    C C24 0.7488(3) 0.1366(3) 0.9136(3) 0.0232(7) Uani d . 1 1 . .
    C C25 0.6732(4) 0.2097(3) 0.9588(3) 0.0291(8) Uani d . 1 1 . .
    H H19 0.5957 0.2066 0.9288 0.035 Uiso calc R 1 1 . .
    C C26 0.7109(4) 0.2871(4) 1.0476(3) 0.0328(9) Uani d . 1 1 . .
    H H20 0.6588 0.3362 1.0782 0.039 Uiso calc R 1 1 . .
    C C27 0.8236(4) 0.2928(4) 1.0915(3) 0.0347(9) Uani d . 1 1 . .
    H H21 0.8484 0.3448 1.1529 0.042 Uiso calc R 1 1 . .
    C C28 0.9002(4) 0.2232(4) 1.0466(3) 0.0343(9) Uani d . 1 1 . .
    H H22 0.9783 0.2286 1.0759 0.041 Uiso calc R 1 1 . .
    C C29 0.8631(4) 0.1449(3) 0.9579(3) 0.0300(8) Uani d . 1 1 . .
    H H23 0.9160 0.0967 0.9273 0.036 Uiso calc R 1 1 . .
    C C30 0.7549(3) 0.1124(3) 0.6979(3) 0.0267(7) Uani d . 1 1 . .
    C C31 0.7476(5) 0.2290(4) 0.7098(3) 0.0388(10) Uani d . 1 1 . .
    H H24 0.7217 0.2689 0.7700 0.047 Uiso calc R 1 1 . .
    C C32 0.7785(5) 0.2863(4) 0.6328(4) 0.0466(12) Uani d . 1 1 . .
    H H25 0.7731 0.3653 0.6408 0.056 Uiso calc R 1 1 . .
    C C33 0.8165(5) 0.2301(5) 0.5459(4) 0.0471(12) Uani d . 1 1 . .
    H H26 0.8354 0.2698 0.4934 0.056 Uiso calc R 1 1 . .
    C C34 0.8274(6) 0.1174(5) 0.5346(4) 0.0604(16) Uani d . 1 1 . .
    H H27 0.8553 0.0788 0.4748 0.072 Uiso calc R 1 1 . .
    C C35 0.7975(5) 0.0585(4) 0.6113(4) 0.0491(13) Uani d . 1 1 . .
    H H28 0.8067 -0.0198 0.6035 0.059 Uiso calc R 1 1 . .
    O O1 0.8423(3) -0.1182(3) 1.0195(2) 0.0401(7) Uani d . 1 1 . .
    O O2 1.0180(3) -0.0709(3) 0.7446(3) 0.0548(10) Uani d . 1 1 . .
    O O3 0.3513(3) -0.2646(3) 0.7010(3) 0.0446(8) Uani d . 1 1 . .
    O O4 0.5720(3) -0.3418(4) 0.9975(3) 0.0570(10) Uani d . 1 1 . .
    O O5 0.5191(4) -0.5828(3) 0.6956(3) 0.0588(10) Uani d . 1 1 . .
    O O6 0.4761(3) -0.2000(3) 0.5072(3) 0.0483(9) Uani d . 1 1 . .
    O O7 0.6459(4) -0.5347(3) 0.4812(3) 0.0559(10) Uani d . 1 1 . .
    O O8 0.8706(3) -0.2151(3) 0.4616(3) 0.0486(8) Uani d . 1 1 . .
loop_
    _atom_site_aniso_label
    _atom_site_aniso_U_11
    _atom_site_aniso_U_22
    _atom_site_aniso_U_33
    _atom_site_aniso_U_12
    _atom_site_aniso_U_13
    _atom_site_aniso_U_23
    Ru1 0.02143(15) 0.02131(15) 0.01840(14) 0.00346(11) 0.00047(10) 0.00297(10)
    Ru2 0.02299(16) 0.02734(16) 0.02496(16) 0.00086(12) 0.00005(11) 0.00655(11)
    Ru3 0.02974(17) 0.02460(16) 0.01801(14) 0.00426(12) -0.00216(11) 0.00352(11)
    P1 0.0253(5) 0.0222(4) 0.0197(4) 0.0046(3) 0.0004(3) 0.0047(3)
    P2 0.0216(4) 0.0220(4) 0.0188(4) 0.0031(3) 0.0011(3) 0.0035(3)
    C1 0.0270(18) 0.0274(18) 0.0261(18) 0.0083(14) 0.0008(14) 0.0028(14)
    C2 0.030(2) 0.0299(19) 0.0289(19) 0.0016(16) 0.0012(15) -0.0014(15)
    C3 0.030(2) 0.035(2) 0.0291(19) -0.0013(16) 0.0006(16) 0.0037(16)
    C4 0.030(2) 0.050(3) 0.036(2) 0.0110(19) 0.0062(17) 0.0142(19)
    C5 0.038(2) 0.043(3) 0.040(2) 0.0051(19) 0.0022(19) 0.0110(19)
    C6 0.040(2) 0.033(2) 0.0247(18) 0.0009(17) -0.0045(16) 0.0056(16)
    C7 0.051(3) 0.039(2) 0.027(2) 0.012(2) -0.0044(18) 0.0065(17)
    C8 0.041(2) 0.031(2) 0.0216(17) 0.0076(17) 0.0027(16) 0.0046(15)
    C9 0.0301(19) 0.0206(16) 0.0244(17) 0.0054(14) -0.0020(14) 0.0034(13)
    C10 0.042(2) 0.0249(18) 0.0246(18) 0.0067(16) -0.0060(16) 0.0032(14)
    C11 0.054(3) 0.032(2) 0.030(2) 0.0129(19) -0.0071(19) 0.0073(17)
    C12 0.064(3) 0.036(2) 0.031(2) 0.026(2) -0.006(2) -0.0003(17)
    C13 0.044(2) 0.037(2) 0.0274(19) 0.0190(19) 0.0018(17) -0.0020(16)
    C14 0.037(2) 0.0245(18) 0.0236(17) 0.0073(15) -0.0010(15) 0.0002(14)
    C15 0.045(3) 0.048(3) 0.029(2) 0.010(2) 0.0042(18) 0.0197(19)
    C16 0.113(6) 0.066(4) 0.041(3) 0.064(4) 0.008(3) 0.012(3)
    C17 0.048(3) 0.040(2) 0.040(2) 0.021(2) 0.019(2) 0.0162(19)
    C18 0.0194(16) 0.0239(17) 0.0281(18) -0.0018(13) -0.0012(13) 0.0028(14)
    C19 0.025(2) 0.072(3) 0.049(3) -0.003(2) -0.0046(19) 0.033(3)
    C20 0.029(3) 0.110(5) 0.077(4) 0.002(3) -0.012(3) 0.056(4)
    C21 0.021(2) 0.066(3) 0.073(4) 0.001(2) 0.001(2) 0.024(3)
    C22 0.034(2) 0.034(2) 0.053(3) 0.0044(17) 0.018(2) 0.0102(19)
    C23 0.029(2) 0.032(2) 0.035(2) 0.0086(16) 0.0071(16) 0.0093(16)
    C24 0.0261(18) 0.0209(16) 0.0208(16) 0.0001(13) -0.0009(13) 0.0014(13)
    C25 0.0280(19) 0.0314(19) 0.0278(18) 0.0081(15) 0.0026(15) 0.0029(15)
    C26 0.030(2) 0.035(2) 0.0297(19) 0.0040(16) 0.0047(16) -0.0042(16)
    C27 0.043(2) 0.033(2) 0.0244(18) 0.0028(18) -0.0016(16) -0.0029(15)
    C28 0.032(2) 0.031(2) 0.035(2) 0.0014(16) -0.0101(17) -0.0008(16)
    C29 0.031(2) 0.0296(19) 0.0283(19) 0.0087(16) -0.0010(15) 0.0005(15)
    C30 0.0261(18) 0.0313(19) 0.0236(17) 0.0028(15) 0.0017(14) 0.0083(14)
    C31 0.056(3) 0.032(2) 0.028(2) 0.0008(19) 0.0010(19) 0.0073(16)
    C32 0.064(3) 0.033(2) 0.041(3) -0.011(2) -0.006(2) 0.0131(19)
    C33 0.052(3) 0.049(3) 0.043(3) -0.010(2) 0.007(2) 0.024(2)
    C34 0.092(5) 0.050(3) 0.045(3) 0.003(3) 0.035(3) 0.014(2)
    C35 0.075(4) 0.036(2) 0.043(3) 0.008(2) 0.030(3) 0.012(2)
    O1 0.0461(18) 0.0520(19) 0.0218(14) 0.0159(15) -0.0035(12) 0.0036(13)
    O2 0.0340(18) 0.058(2) 0.072(3) -0.0023(16) 0.0197(17) 0.0072(19)
    O3 0.0323(17) 0.058(2) 0.0420(18) 0.0115(15) -0.0036(14) 0.0047(15)
    O4 0.051(2) 0.094(3) 0.0355(18) 0.025(2) 0.0134(16) 0.0244(19)
    O5 0.067(3) 0.0280(18) 0.074(3) -0.0083(17) -0.001(2) 0.0006(17)
    O6 0.0413(19) 0.062(2) 0.0462(19) 0.0120(16) -0.0067(15) 0.0231(17)
    O7 0.085(3) 0.0313(18) 0.0424(19) 0.0049(18) -0.0144(19) -0.0064(14)
    O8 0.059(2) 0.053(2) 0.0390(18) 0.0099(17) 0.0203(16) 0.0140(16)
_geom_special_details
;
All e.s.d.'s (except the e.s.d. in the dihedral angle between two l.s. planes)
are estimated using the full covariance matrix. The cell e.s.d.'s are taken
into account individually in the estimation of e.s.d.'s in distances, angles
and torsion angles; correlations between e.s.d.'s in cell parameters are only
used when they are defined by crystal symmetry. An approximate (isotropic)
treatment of cell e.s.d.'s is used for estimating e.s.d.'s involving l.s.
planes.
;
loop_
    _geom_bond_atom_site_label_1
    _geom_bond_atom_site_label_2
    _geom_bond_site_symmetry_2
    _geom_bond_distance
    _geom_bond_publ_flag
    Ru1 C2 . 1.875(4) ?
    Ru1 C1 . 1.897(4) ?
    Ru1 P1 . 2.3351(10) y
    Ru1 P2 . 2.3896(9) y
    Ru1 Ru2 . 2.9400(4) y
    Ru1 Ru3 . 2.9432(4) y
    Ru1 H1 . 1.83(5) ?
    Ru1 H2 . 1.78(5) ?
    Ru2 C5 . 1.896(5) ?
    Ru2 C4 . 1.925(4) ?
    Ru2 C3 . 1.962(4) ?
    Ru2 P1 . 2.3143(10) y
    Ru2 Ru3 . 2.8146(4) y
    Ru2 H1 . 1.75(5) ?
    Ru3 C7 . 1.889(5) ?
    Ru3 C8 . 1.925(4) ?
    Ru3 C6 . 1.956(4) ?
    Ru3 P1 . 2.3285(9) y
    Ru3 H2 . 1.68(5) ?
    P1 C9 . 1.825(4) y
    P2 C18 . 1.828(4) y
    P2 C24 . 1.830(4) y
    P2 C30 . 1.835(4) y
    C1 O1 . 1.141(5) ?
    C2 O2 . 1.145(6) ?
    C3 O3 . 1.141(5) ?
    C4 O4 . 1.143(6) ?
    C5 O5 . 1.138(6) ?
    C6 O6 . 1.137(5) ?
    C7 O7 . 1.136(6) ?
    C8 O8 . 1.130(5) ?
    C9 C14 . 1.414(6) ?
    C9 C10 . 1.423(5) ?
    C10 C11 . 1.399(6) ?
    C10 C15 . 1.508(6) ?
    C11 C12 . 1.378(7) ?
    C11 H3 . 0.9500 ?
    C12 C13 . 1.391(7) ?
    C12 C16 . 1.516(6) ?
    C13 C14 . 1.399(6) ?
    C13 H4 . 0.9500 ?
    C14 C17 . 1.513(6) ?
    C15 H5 . 0.9800 ?
    C15 H6 . 0.9800 ?
    C15 H7 . 0.9800 ?
    C16 H8 . 0.9800 ?
    C16 H9 . 0.9800 ?
    C16 H10 . 0.9800 ?
    C17 H11 . 0.9800 ?
    C17 H12 . 0.9800 ?
    C17 H13 . 0.9800 ?
    C18 C19 . 1.381(6) ?
    C18 C23 . 1.396(6) ?
    C19 C20 . 1.404(7) ?
    C19 H14 . 0.9500 ?
    C20 C21 . 1.378(8) ?
    C20 H15 . 0.9500 ?
    C21 C22 . 1.378(7) ?
    C21 H16 . 0.9500 ?
    C22 C23 . 1.384(6) ?
    C22 H17 . 0.9500 ?
    C23 H18 . 0.9500 ?
    C24 C25 . 1.395(5) ?
    C24 C29 . 1.396(5) ?
    C25 C26 . 1.392(6) ?
    C25 H19 . 0.9500 ?
    C26 C27 . 1.380(6) ?
    C26 H20 . 0.9500 ?
    C27 C28 . 1.377(6) ?
    C27 H21 . 0.9500 ?
    C28 C29 . 1.396(5) ?
    C28 H22 . 0.9500 ?
    C29 H23 . 0.9500 ?
    C30 C35 . 1.379(6) ?
    C30 C31 . 1.401(6) ?
    C31 C32 . 1.395(6) ?
    C31 H24 . 0.9500 ?
    C32 C33 . 1.368(8) ?
    C32 H25 . 0.9500 ?
    C33 C34 . 1.362(8) ?
    C33 H26 . 0.9500 ?
    C34 C35 . 1.400(7) ?
    C34 H27 . 0.9500 ?
    C35 H28 . 0.9500 ?
loop_
    _geom_angle_atom_site_label_1
    _geom_angle_atom_site_label_2
    _geom_angle_atom_site_label_3
    _geom_angle_site_symmetry_1
    _geom_angle_site_symmetry_3
    _geom_angle
    _geom_angle_publ_flag
    C2 Ru1 C1 . . 94.36(18) ?
    C2 Ru1 P1 . . 97.08(13) ?
    C1 Ru1 P1 . . 100.02(12) ?
    C2 Ru1 P2 . . 94.85(13) ?
    C1 Ru1 P2 . . 97.22(11) ?
    P1 Ru1 P2 . . 158.17(3) y
    C2 Ru1 Ru2 . . 146.84(12) ?
    C1 Ru1 Ru2 . . 97.77(13) ?
    P1 Ru1 Ru2 . . 50.46(3) y
    P2 Ru1 Ru2 . . 113.94(3) y
    C2 Ru1 Ru3 . . 99.08(12) ?
    C1 Ru1 Ru3 . . 148.99(12) ?
    P1 Ru1 Ru3 . . 50.77(2) y
    P2 Ru1 Ru3 . . 109.25(2) y
    Ru2 Ru1 Ru3 . . 57.162(10) y
    C2 Ru1 H1 . . 179.1(18) ?
    C1 Ru1 H1 . . 85.1(17) ?
    P1 Ru1 H1 . . 83.7(17) ?
    P2 Ru1 H1 . . 84.6(17) ?
    Ru2 Ru1 H1 . . 34.0(17) ?
    Ru3 Ru1 H1 . . 81.7(17) ?
    C2 Ru1 H2 . . 93.6(16) ?
    C1 Ru1 H2 . . 171.7(16) ?
    P1 Ru1 H2 . . 81.5(16) ?
    P2 Ru1 H2 . . 79.6(16) ?
    Ru2 Ru1 H2 . . 76.8(16) ?
    Ru3 Ru1 H2 . . 30.9(16) ?
    H1 Ru1 H2 . . 87(2) ?
    C5 Ru2 C4 . . 95.1(2) ?
    C5 Ru2 C3 . . 94.16(19) ?
    C4 Ru2 C3 . . 102.67(18) ?
    C5 Ru2 P1 . . 95.85(15) ?
    C4 Ru2 P1 . . 108.53(13) ?
    C3 Ru2 P1 . . 146.14(13) ?
    C5 Ru2 Ru3 . . 95.59(15) ?
    C4 Ru2 Ru3 . . 159.50(14) ?
    C3 Ru2 Ru3 . . 93.97(13) ?
    P1 Ru2 Ru3 . . 52.91(2) y
    C5 Ru2 Ru1 . . 146.41(15) ?
    C4 Ru2 Ru1 . . 100.92(15) ?
    C3 Ru2 Ru1 . . 110.60(13) ?
    P1 Ru2 Ru1 . . 51.09(2) y
    Ru3 Ru2 Ru1 . . 61.476(10) y
    C5 Ru2 H1 . . 177.5(18) ?
    C4 Ru2 H1 . . 82.7(18) ?
    C3 Ru2 H1 . . 85.2(18) ?
    P1 Ru2 H1 . . 86.0(18) ?
    Ru3 Ru2 H1 . . 86.9(18) ?
    Ru1 Ru2 H1 . . 35.7(18) ?
    C7 Ru3 C8 . . 95.2(2) ?
    C7 Ru3 C6 . . 97.59(19) ?
    C8 Ru3 C6 . . 99.74(18) ?
    C7 Ru3 P1 . . 95.81(13) ?
    C8 Ru3 P1 . . 110.90(12) ?
    C6 Ru3 P1 . . 145.14(13) ?
    C7 Ru3 Ru2 . . 96.28(15) ?
    C8 Ru3 Ru2 . . 160.67(12) ?
    C6 Ru3 Ru2 . . 94.07(13) ?
    P1 Ru3 Ru2 . . 52.45(3) y
    C7 Ru3 Ru1 . . 146.42(13) ?
    C8 Ru3 Ru1 . . 101.19(12) ?
    C6 Ru3 Ru1 . . 108.09(12) ?
    P1 Ru3 Ru1 . . 50.97(2) y
    Ru2 Ru3 Ru1 . . 61.362(10) y
    C7 Ru3 H2 . . 178.1(17) ?
    C8 Ru3 H2 . . 86.7(17) ?
    C6 Ru3 H2 . . 81.8(17) ?
    P1 Ru3 H2 . . 83.7(17) ?
    Ru2 Ru3 H2 . . 82.0(17) ?
    Ru1 Ru3 H2 . . 32.9(17) ?
    C9 P1 Ru2 . . 134.38(14) ?
    C9 P1 Ru3 . . 133.92(13) ?
    Ru2 P1 Ru3 . . 74.63(3) y
    C9 P1 Ru1 . . 133.56(13) ?
    Ru2 P1 Ru1 . . 78.45(3) y
    Ru3 P1 Ru1 . . 78.26(3) y
    C18 P2 C24 . . 103.24(17) ?
    C18 P2 C30 . . 103.62(17) ?
    C24 P2 C30 . . 102.91(18) ?
    C18 P2 Ru1 . . 115.27(12) ?
    C24 P2 Ru1 . . 114.53(12) ?
    C30 P2 Ru1 . . 115.62(13) ?
    O1 C1 Ru1 . . 179.2(4) ?
    O2 C2 Ru1 . . 179.5(4) ?
    O3 C3 Ru2 . . 176.3(4) ?
    O4 C4 Ru2 . . 177.9(5) ?
    O5 C5 Ru2 . . 179.1(5) ?
    O6 C6 Ru3 . . 179.0(4) ?
    O7 C7 Ru3 . . 179.5(5) ?
    O8 C8 Ru3 . . 177.0(4) ?
    C14 C9 C10 . . 118.9(4) ?
    C14 C9 P1 . . 120.6(3) ?
    C10 C9 P1 . . 120.5(3) ?
    C11 C10 C9 . . 119.0(4) ?
    C11 C10 C15 . . 117.7(4) ?
    C9 C10 C15 . . 123.3(4) ?
    C12 C11 C10 . . 122.6(4) ?
    C12 C11 H3 . . 118.7 ?
    C10 C11 H3 . . 118.7 ?
    C11 C12 C13 . . 117.7(4) ?
    C11 C12 C16 . . 120.4(5) ?
    C13 C12 C16 . . 121.9(5) ?
    C12 C13 C14 . . 122.7(4) ?
    C12 C13 H4 . . 118.7 ?
    C14 C13 H4 . . 118.7 ?
    C13 C14 C9 . . 118.9(4) ?
    C13 C14 C17 . . 118.1(4) ?
    C9 C14 C17 . . 123.0(4) ?
    C10 C15 H5 . . 109.5 ?
    C10 C15 H6 . . 109.5 ?
    H5 C15 H6 . . 109.5 ?
    C10 C15 H7 . . 109.5 ?
    H5 C15 H7 . . 109.5 ?
    H6 C15 H7 . . 109.5 ?
    C12 C16 H8 . . 109.5 ?
    C12 C16 H9 . . 109.5 ?
    H8 C16 H9 . . 109.5 ?
    C12 C16 H10 . . 109.5 ?
    H8 C16 H10 . . 109.5 ?
    H9 C16 H10 . . 109.5 ?
    C14 C17 H11 . . 109.5 ?
    C14 C17 H12 . . 109.5 ?
    H11 C17 H12 . . 109.5 ?
    C14 C17 H13 . . 109.5 ?
    H11 C17 H13 . . 109.5 ?
    H12 C17 H13 . . 109.5 ?
    C19 C18 C23 . . 119.7(4) ?
    C19 C18 P2 . . 121.8(3) ?
    C23 C18 P2 . . 118.5(3) ?
    C18 C19 C20 . . 119.2(5) ?
    C18 C19 H14 . . 120.4 ?
    C20 C19 H14 . . 120.4 ?
    C21 C20 C19 . . 120.6(5) ?
    C21 C20 H15 . . 119.7 ?
    C19 C20 H15 . . 119.7 ?
    C20 C21 C22 . . 120.0(4) ?
    C20 C21 H16 . . 120.0 ?
    C22 C21 H16 . . 120.0 ?
    C21 C22 C23 . . 119.9(4) ?
    C21 C22 H17 . . 120.1 ?
    C23 C22 H17 . . 120.1 ?
    C22 C23 C18 . . 120.6(4) ?
    C22 C23 H18 . . 119.7 ?
    C18 C23 H18 . . 119.7 ?
    C25 C24 C29 . . 118.6(3) ?
    C25 C24 P2 . . 122.7(3) ?
    C29 C24 P2 . . 118.6(3) ?
    C26 C25 C24 . . 120.3(4) ?
    C26 C25 H19 . . 119.8 ?
    C24 C25 H19 . . 119.8 ?
    C27 C26 C25 . . 120.4(4) ?
    C27 C26 H20 . . 119.8 ?
    C25 C26 H20 . . 119.8 ?
    C28 C27 C26 . . 120.1(4) ?
    C28 C27 H21 . . 119.9 ?
    C26 C27 H21 . . 119.9 ?
    C27 C28 C29 . . 120.0(4) ?
    C27 C28 H22 . . 120.0 ?
    C29 C28 H22 . . 120.0 ?
    C28 C29 C24 . . 120.6(4) ?
    C28 C29 H23 . . 119.7 ?
    C24 C29 H23 . . 119.7 ?
    C35 C30 C31 . . 118.3(4) ?
    C35 C30 P2 . . 121.8(3) ?
    C31 C30 P2 . . 120.0(3) ?
    C32 C31 C30 . . 119.8(4) ?
    C32 C31 H24 . . 120.1 ?
    C30 C31 H24 . . 120.1 ?
    C33 C32 C31 . . 120.8(5) ?
    C33 C32 H25 . . 119.6 ?
    C31 C32 H25 . . 119.6 ?
    C34 C33 C32 . . 120.1(4) ?
    C34 C33 H26 . . 120.0 ?
    C32 C33 H26 . . 120.0 ?
    C33 C34 C35 . . 119.9(5) ?
    C33 C34 H27 . . 120.0 ?
    C35 C34 H27 . . 120.0 ?
    C30 C35 C34 . . 121.1(5) ?
    C30 C35 H28 . . 119.5 ?
    C34 C35 H28 . . 119.5 ?
data_global
_journal_date_recd_electronic     2012-09-06
_journal_date_accepted     2012-09-17
_journal_name_full     'Acta Crystallographica, Section E'
_journal_year     2012
_journal_volume     68
_journal_issue     10
_journal_page_first     m1293
_journal_page_last     m1293
_journal_paper_category     QM
_journal_paper_doi     10.1107/S1600536812039499
_journal_coeditor_code     NC2293
_publ_contact_author_name     'Taeko Kakizawa'
_publ_contact_author_address
;
Academic Support Center, Kogakuin University, 1-24-2 Nishi-shinjuku,
Shinjuku-ku, Tokyo 163-8677, Japan
;
_publ_contact_author_email     'kt13385@ns.kogakuin.ac.jp'
_publ_contact_author_fax     '+81-3-3340-5304'
_publ_contact_author_phone     '+81-3-3342-1211'
_publ_section_title
;\
Octacarbonyldi-\m~2~-hydrido-[\m~3~-(1,3,5-trimethylphenyl)phosphinidene]\
(triphenylphosphane)-<i>triangulo</i>-triruthenium
;
loop_
    _publ_author_name
    _publ_author_footnote
    _publ_author_address
    'Kakizawa, Taeko' .
;
Academic Support Center, Kogakuin University, 1-24-2 Nishi-shinjuku,
Shinjuku-ku, Tokyo 163-8677, Japan
;
