# Supplementary material for: Octa­carbonyldi-μ2-hydrido-[μ3-(1,3,5-trimethyl­phen­yl)phosphinidene](tri­phenyl­phosphane)-triangulo-triruthenium
Source: Acta Crystallogr Sect E Struct Rep Online. 2012 Sep 22;68(Pt 10):m1293. doi: 10.1107/S1600536812039499 (PMC3470165; doi:10.1107/S1600536812039499)
Supplement: Supplementary file 2 [file e-68-m1293-Isup2.hkl]

# 
# h,k,l, Fc-squared, Fo-squared, sigma(Fo-squared) and status flag 
# 
data_I
_shelx_title ' kaki9' 
_shelx_refln_list_code          4 
_shelx_F_calc_maximum      280.14 
_exptl_crystal_F_000       928.00 
_reflns_d_resolution_high  0.7700 
 
loop_ 
 _symmetry_equiv_pos_as_xyz 
 'x, y, z' 
 '-x, -y, -z' 
 
_cell_length_a    11.5954 
_cell_length_b    12.0870 
_cell_length_c    13.4304 
_cell_angle_alpha 100.224 
_cell_angle_beta   94.623 
_cell_angle_gamma  95.017 
 
_shelx_F_squared_multiplier     1.000 
 
loop_ 
 _refln_index_h 
 _refln_index_k 
 _refln_index_l 
 _refln_F_squared_calc 
 _refln_F_squared_meas 
 _refln_F_squared_sigma 
 _refln_observed_status 
   1   0   0     5214.55        0.76      0.23 o 
   2   0   0    14270.88    14147.93    238.40 o 
   3   0   0      119.84      137.74      3.55 o 
   4   0   0     2131.25     2150.19     37.62 o 
   5   0   0     2333.80     2166.27     23.41 o 
   6   0   0      265.55      225.40      2.25 o 
   7   0   0       91.80       98.51      1.97 o 
   8   0   0     1911.37     1812.34     13.04 o 
   9   0   0     1643.21     1655.14     11.76 o 
  10   0   0     4595.36     4520.25     86.65 o 
  11   0   0     4870.51     4863.60     64.12 o 
  12   0   0      134.84      116.01      7.02 o 
  13   0   0      856.12      869.85     16.90 o 
  14   0   0      175.25      154.47     43.42 o 
 -14   1   0      529.54      521.53    142.68 o 
 -13   1   0      342.28      276.82     75.94 o 
 -12   1   0     5063.60     5335.16     86.44 o 
 -11   1   0     1177.90     1185.64      8.17 o 
 -10   1   0     2586.53     2454.82     64.85 o 
  -9   1   0     5281.23     5372.97     85.39 o 
  -8   1   0     1349.58     1401.60     59.78 o 
  -7   1   0     2855.68     2795.03     17.30 o 
  -6   1   0     1638.79     1727.09      6.13 o 
  -5   1   0      133.23      121.15      3.07 o 
  -4   1   0      392.93      404.02      4.90 o 
  -3   1   0     1501.37     1436.44      9.41 o 
  -2   1   0    25622.53    26317.36    245.66 o 
  -1   1   0    22104.30    18491.38      7.27 o 
   0   1   0        2.45        1.39      0.33 o 
   1   1   0    20488.47    19054.71    202.00 o 
   2   1   0     2341.59     2250.45     22.96 o 
   3   1   0     5358.40     5324.74     38.71 o 
   4   1   0    10743.59    11249.83     59.54 o 
   5   1   0     2089.02     2092.93     51.80 o 
   6   1   0       31.41       49.68      2.21 o 
   7   1   0      140.05      136.34      4.20 o 
   8   1   0       79.00       92.08      8.82 o 
   9   1   0     6606.66     6391.97    177.97 o 
  10   1   0     6188.49     6203.38     41.23 o 
  11   1   0      444.83      485.39      9.49 o 
  12   1   0     1438.24     1385.87     43.49 o 
  13   1   0      571.82      477.37    125.83 o 
  14   1   0       42.73       23.87     13.72 o 
 -15   2   0       17.99       10.63      5.67 o 
 -14   2   0      678.00      715.81     23.28 o 
 -13   2   0     1400.61     1501.49     49.98 o 
 -12   2   0       87.93      102.57     25.26 o 
 -11   2   0      939.01      923.77     10.99 o 
 -10   2   0     1633.59     1632.06     57.07 o 
  -9   2   0     1183.79     1188.93     30.72 o 
  -8   2   0     1694.67     1703.72     10.25 o 
  -7   2   0      615.00      588.08      9.23 o 
  -6   2   0     6305.10     6034.32     48.93 o 
  -5   2   0      712.72      905.94      6.63 o 
  -4   2   0       40.13       61.65      1.16 o 
  -3   2   0     6614.55     5999.04      6.08 o 
  -2   2   0    39574.89    39303.32     56.26 o 
  -1   2   0       74.18      166.10      3.62 o 
   0   2   0    10481.71    10317.19    239.88 o 
   1   2   0    11160.50    11356.73    316.56 o 
   2   2   0       49.01      100.51      1.99 o 
   3   2   0     9627.07     9920.20    112.51 o 
   4   2   0     1614.00     1668.95     16.75 o 
   5   2   0      185.46      144.07      2.26 o 
   6   2   0      310.11      441.30     50.67 o 
   7   2   0      754.59      761.06     12.12 o 
   8   2   0    11132.34    11295.61    169.94 o 
   9   2   0     4640.09     4616.27     99.10 o 
  10   2   0      281.23      293.84      7.90 o 
  11   2   0     2380.84     2511.02     70.87 o 
  12   2   0       94.42       81.23      3.12 o 
  13   2   0      252.83      205.18     58.59 o 
  14   2   0      371.98      284.15     84.25 o 
 -14   3   0       76.47       50.14     15.91 o 
 -13   3   0       37.24       35.74      4.50 o 
 -12   3   0      205.83      223.40      3.00 o 
 -11   3   0     1540.25     1666.33     74.05 o 
 -10   3   0     3982.35     4151.37     61.57 o 
  -9   3   0      634.78      668.34      9.93 o 
  -8   3   0     9335.69     9390.10    130.68 o 
  -7   3   0     4543.78     4494.46     94.37 o 
  -6   3   0     2426.86     2469.26     42.02 o 
  -5   3   0       11.92        9.38      1.54 o 
  -4   3   0     7915.89     7650.80      7.94 o 
  -3   3   0    14193.07    14883.40     31.40 o 
  -2   3   0     6138.37     6266.42      6.49 o 
  -1   3   0    15343.18    15245.88    124.04 o 
   0   3   0     5607.14     5532.31     46.70 o 
   1   3   0    24074.30    25010.09     99.95 o 
   2   3   0       18.40       22.39      3.43 o 
   3   3   0     7287.35     6942.75    161.82 o 
   4   3   0        7.00        6.27      3.28 o 
   5   3   0      145.64      109.04      9.79 o 
   6   3   0     4542.18     4577.31     45.98 o 
   7   3   0    12190.21    12382.34    176.31 o 
   8   3   0      388.48      444.66      4.25 o 
   9   3   0     3125.27     3342.08     12.01 o 
  10   3   0     3689.53     3808.63     73.71 o 
  11   3   0       21.98       19.84      3.19 o 
  12   3   0        4.65       -5.11      5.11 o 
  13   3   0       47.08       28.08     26.63 o 
  14   3   0       17.71        4.75      3.75 o 
 -14   4   0      888.87      891.87     28.12 o 
 -13   4   0      363.64      300.29     86.43 o 
 -12   4   0     2430.37     2465.65     41.17 o 
 -11   4   0     2830.14     2857.95     34.60 o 
 -10   4   0      235.32      244.86      3.52 o 
  -9   4   0     5279.76     5342.88    183.02 o 
  -8   4   0       95.47      103.81      5.63 o 
  -7   4   0     1030.63     1037.66     19.15 o 
  -6   4   0     1317.76     1289.01      4.74 o 
  -5   4   0    19059.49    19057.73    292.26 o 
  -4   4   0      718.76      853.05      2.46 o 
  -3   4   0    16926.59    16657.13     97.81 o 
  -2   4   0    11892.29    11535.67     81.20 o 
  -1   4   0        2.67       36.32     18.55 o 
   0   4   0      226.37      214.38     10.04 o 
   1   4   0     6304.37     6307.65     98.60 o 
   2   4   0    14758.35    15273.20    260.92 o 
   3   4   0        6.13       10.87      2.40 o 
   4   4   0     1628.78     1647.18     41.94 o 
   5   4   0     8750.70     8767.90    192.59 o 
   6   4   0     8088.15     8797.74     89.45 o 
   7   4   0     1301.11     1265.68     26.95 o 
   8   4   0     4724.48     5255.21     10.24 o 
   9   4   0     1062.30     1238.68     37.05 o 
  10   4   0       81.79       82.26      5.50 o 
  11   4   0     1059.77     1050.74     75.16 o 
  12   4   0      150.23      156.75    102.39 o 
  13   4   0      938.07      849.64    475.80 o 
  14   4   0       12.07        1.20      4.23 o 
 -14   5   0        0.58        2.91      5.31 o 
 -13   5   0       80.34       63.69     22.59 o 
 -12   5   0      575.39      595.33     20.74 o 
 -11   5   0      302.23      297.04     11.33 o 
 -10   5   0     5648.21     5541.17    137.46 o 
  -9   5   0      846.20      826.89     20.80 o 
  -8   5   0     2369.28     2339.09     14.73 o 
  -7   5   0       75.04       94.04      2.36 o 
  -6   5   0     2745.49     2684.87     46.96 o 
  -5   5   0     5249.11     5199.25     10.82 o 
  -4   5   0    12920.16    12564.07     69.01 o 
  -3   5   0      107.94       76.10      1.91 o 
  -2   5   0    16225.84    16988.47    104.62 o 
  -1   5   0     9430.62     9600.13     73.04 o 
   0   5   0    13605.31    13383.46    156.45 o 
   1   5   0    19555.98    20281.22    250.40 o 
   2   5   0      687.92      719.01     22.88 o 
   3   5   0     1608.22     1598.53     42.88 o 
   4   5   0     4715.37     4895.03     19.97 o 
   5   5   0     1548.00     1581.84      6.55 o 
   6   5   0     4990.98     5363.79     56.13 o 
   7   5   0     3386.25     3583.67     99.99 o 
   8   5   0      781.62      842.49     36.45 o 
   9   5   0      890.67      974.16     34.55 o 
  10   5   0      109.24      111.77      9.43 o 
  11   5   0     1683.35     1730.74     67.77 o 
  12   5   0      908.02      807.18    450.38 o 
  13   5   0      292.73      278.52    172.55 o 
 -14   6   0      174.76      156.39     46.51 o 
 -13   6   0      238.63      186.61     62.94 o 
 -12   6   0     1069.74     1033.77     24.72 o 
 -11   6   0     7644.33     7742.09    170.24 o 
 -10   6   0       99.28      104.06      3.65 o 
  -9   6   0     3374.29     3386.77     80.04 o 
  -8   6   0       62.58       56.15      3.22 o 
  -7   6   0     1096.43     1062.09     17.16 o 
  -6   6   0     2147.96     2017.39      4.70 o 
  -5   6   0     2849.23     2773.53     87.03 o 
  -4   6   0     2672.73     2653.80      8.22 o 
  -3   6   0      583.73      476.55      3.38 o 
  -2   6   0     1182.84     1266.27     34.19 o 
  -1   6   0    27232.84    27787.68     54.02 o 
   0   6   0     6821.55     6543.40     38.13 o 
   1   6   0      841.28      662.52    128.64 o 
   2   6   0     2738.57     2649.01     26.52 o 
   3   6   0     3908.38     3958.50      8.21 o 
   4   6   0      956.16      943.41     13.76 o 
   5   6   0     6267.10     6225.83     65.84 o 
   6   6   0     6222.83     6643.56     30.40 o 
   7   6   0     1202.43     1328.15     31.40 o 
   8   6   0      249.93      247.43      4.43 o 
   9   6   0      346.34      410.91     11.93 o 
  10   6   0     2294.93     2570.96     61.45 o 
  11   6   0      322.20      298.33     81.85 o 
  12   6   0      568.00      601.19     38.27 o 
  13   6   0       10.30        6.61      2.79 o 
 -14   7   0       20.05       20.11     11.47 o 
 -13   7   0     2713.88     2687.27    137.00 o 
 -12   7   0     1619.48     1562.69     46.72 o 
 -11   7   0      438.25      452.77     13.62 o 
 -10   7   0     1589.59     1520.25     30.32 o 
  -9   7   0        4.92        5.73      5.16 o 
  -8   7   0        0.87        4.58      5.57 o 
  -7   7   0     2529.32     2481.97      7.46 o 
  -6   7   0     2352.01     2340.67     31.49 o 
  -5   7   0      344.66      287.93      3.28 o 
  -4   7   0      576.33      604.13      9.30 o 
  -3   7   0     1823.96     1716.00     37.87 o 
  -2   7   0    16687.65    16495.41     19.54 o 
  -1   7   0     3653.20     3711.16     24.76 o 
   0   7   0     4693.42     4707.38     17.93 o 
   1   7   0     1334.07     1343.24      5.05 o 
   2   7   0     3252.02     3104.96    154.90 o 
   3   7   0       25.30       23.27      1.54 o 
   4   7   0     5525.95     5440.50     10.14 o 
   5   7   0     2139.71     2288.90     15.63 o 
   6   7   0        0.03        5.25      3.70 o 
   7   7   0       56.41       59.64      1.62 o 
   8   7   0      690.05      696.68      4.61 o 
   9   7   0     2045.94     2164.02     41.00 o 
  10   7   0      765.62      660.99    117.16 o 
  11   7   0      479.49      523.24    135.56 o 
  12   7   0        6.72        3.69      1.58 o 
 -13   8   0        1.80       10.56      7.22 o 
 -12   8   0      551.21      517.34      3.98 o 
 -11   8   0      527.00      483.69      9.37 o 
 -10   8   0      216.29      213.08     16.31 o 
  -9   8   0      611.47      624.15     22.11 o 
  -8   8   0      545.17      523.32      6.77 o 
  -7   8   0      340.22      341.21      3.48 o 
  -6   8   0       35.70       31.45      3.28 o 
  -5   8   0      277.24      255.32      6.77 o 
  -4   8   0     5366.88     5290.96     34.92 o 
  -3   8   0    17639.33    16172.41   1588.34 o 
  -2   8   0        6.75       20.79      3.22 o 
  -1   8   0     2030.68     2000.59     39.02 o 
   0   8   0      518.24      536.87      3.85 o 
   1   8   0      454.54      437.24      1.70 o 
   2   8   0     2080.60     1992.21     44.32 o 
   3   8   0      920.04      874.40     38.83 o 
   4   8   0      836.33      909.37      2.86 o 
   5   8   0     1068.04     1110.22      5.71 o 
   6   8   0       91.88       85.69      2.99 o 
   7   8   0     2355.63     2458.24     24.97 o 
   8   8   0     3281.74     3731.22     92.10 o 
   9   8   0       38.81       43.39      3.97 o 
  10   8   0     1639.90     1619.84    861.61 o 
  11   8   0       71.35       52.65     33.90 o 
 -13   9   0      656.26      612.78     18.21 o 
 -12   9   0      622.10      594.38      8.96 o 
 -11   9   0      221.94      204.26     17.88 o 
 -10   9   0      556.40      482.16     80.60 o 
  -9   9   0        1.28       -2.87      6.58 o 
  -8   9   0      673.20      679.42     18.14 o 
  -7   9   0      108.17      114.73      3.67 o 
  -6   9   0      750.50      705.86     25.36 o 
  -5   9   0     8395.30     8504.67    221.23 o 
  -4   9   0    13635.96    13927.94     24.52 o 
  -3   9   0     1645.02     1670.56     25.38 o 
  -2   9   0     6562.45     6721.93     31.95 o 
  -1   9   0      332.00      303.18      3.23 o 
   0   9   0      650.59      608.90      6.39 o 
   1   9   0      493.70      532.27      5.97 o 
   2   9   0       22.75       23.56      1.70 o 
   3   9   0       28.92       31.44      5.71 o 
   4   9   0      662.80      763.97     18.95 o 
   5   9   0      184.41      186.76      5.59 o 
   6   9   0     7402.13     7721.54     83.41 o 
   7   9   0      212.59      209.10      7.65 o 
   8   9   0     1718.44     1971.62     66.48 o 
   9   9   0      703.90        2.88      2.48 o 
  10   9   0      163.21      122.85     90.35 o 
  11   9   0       34.96       14.76     13.92 o 
 -12  10   0        5.44       10.34      7.54 o 
 -11  10   0      181.66      166.47      3.51 o 
 -10  10   0      487.45      455.96     27.01 o 
  -9  10   0     1369.82     1316.03     43.29 o 
  -8  10   0      184.90      159.57     18.04 o 
  -7  10   0       11.18       13.43      4.45 o 
  -6  10   0     6550.85     6636.55     85.52 o 
  -5  10   0     5661.72     5389.72     19.60 o 
  -4  10   0     5058.49     4903.19     25.94 o 
  -3  10   0     3729.92     3680.83     26.95 o 
  -2  10   0      196.62      197.49      3.47 o 
  -1  10   0      128.41      134.38      5.58 o 
   0  10   0      787.72      836.46      6.16 o 
   1  10   0      297.99      297.17      8.32 o 
   2  10   0      924.80      969.06      3.14 o 
   3  10   0       37.09       45.01      1.72 o 
   4  10   0      956.87     1017.87     19.54 o 
   5  10   0     4862.54     5013.08     83.05 o 
   6  10   0       37.64       30.33      4.45 o 
   7  10   0     2422.54     2761.38     50.74 o 
   8  10   0      504.60        3.27      1.34 o 
   9  10   0       35.88       10.08     18.67 o 
  10  10   0      387.24      256.10    172.58 o 
 -11  11   0      625.55      648.96     24.31 o 
 -10  11   0      715.96      728.70     20.55 o 
  -9  11   0      121.12      123.19      8.33 o 
  -8  11   0      152.71      150.67      5.02 o 
  -7  11   0     1529.32     1390.40     55.29 o 
  -6  11   0       84.84       92.56     14.40 o 
  -5  11   0     3149.45     3210.57     14.53 o 
  -4  11   0     2474.18     2440.03      7.46 o 
  -3  11   0      326.58      273.18      4.41 o 
  -2  11   0     1472.12     1412.54     23.84 o 
  -1  11   0      493.36      478.87     23.14 o 
   0  11   0     2883.36     2878.59     10.73 o 
   1  11   0      980.16      996.67     17.38 o 
   2  11   0      227.21      238.41      3.73 o 
   3  11   0      883.11      849.01     19.16 o 
   4  11   0     4818.05     4893.02     35.72 o 
   5  11   0       33.26       32.59      4.61 o 
   6  11   0     3357.35     3806.38      8.67 o 
   7  11   0     1111.14        0.32      1.66 o 
   8  11   0       83.72       12.90      9.41 o 
   9  11   0      179.02      118.28     71.93 o 
 -10  12   0      251.71      267.42      5.68 o 
  -9  12   0       10.02        8.10      7.62 o 
  -8  12   0     1475.02     1349.63     62.66 o 
  -7  12   0      362.48      332.34     13.55 o 
  -6  12   0     2570.78     2453.04     20.47 o 
  -5  12   0     1152.02     1182.27     11.07 o 
  -4  12   0       44.51       48.32      5.69 o 
  -3  12   0       52.89       82.15      7.45 o 
  -2  12   0     2023.15     2112.72     11.46 o 
  -1  12   0     1868.72     1839.23     39.27 o 
   0  12   0      182.89      179.38      8.66 o 
   1  12   0      200.40      206.86     29.03 o 
   2  12   0     1239.45     1192.68     51.12 o 
   3  12   0     2248.49     2344.75     65.62 o 
   4  12   0      851.13      884.34     47.31 o 
   5  12   0     4047.65     3756.58    673.22 o 
   6  12   0      520.60        2.22      1.43 o 
   7  12   0      120.33        2.76      1.50 o 
   8  12   0       22.67       13.98     11.80 o 
  -9  13   0      195.18      179.87     13.12 o 
  -8  13   0      704.81      647.06     30.21 o 
  -7  13   0     1274.85     1210.46     25.40 o 
  -6  13   0      526.78      482.30      6.07 o 
  -5  13   0       76.01       78.12      5.27 o 
  -4  13   0      213.68      252.94      5.33 o 
  -3  13   0     1611.60     1746.29     30.61 o 
  -2  13   0      355.51      369.88      6.52 o 
  -1  13   0        1.29        1.41      4.17 o 
   0  13   0       50.55       63.45      8.23 o 
   1  13   0      744.03      726.29     72.82 o 
   2  13   0      191.74      173.04     29.64 o 
   3  13   0      989.97     1087.46      8.49 o 
   4  13   0     1676.24     1699.94    963.97 o 
   5  13   0       26.46        8.97      9.16 o 
   6  13   0       19.00       18.68     15.94 o 
  -7  14   0        0.44        5.52      2.87 o 
  -6  14   0      139.97      124.40     13.10 o 
  -5  14   0      189.90      190.35      6.07 o 
  -4  14   0     2415.31     2524.70     10.25 o 
  -3  14   0      869.84      831.72      6.85 o 
  -2  14   0      901.27      946.29     21.68 o 
  -1  14   0       75.99       33.61     23.20 o 
   0  14   0      738.01      736.57      8.11 o 
   1  14   0       27.98       45.46      6.84 o 
   2  14   0      985.10     1028.18      9.18 o 
   3  14   0      108.54      119.64      6.16 o 
  -5  15   0     3520.07     3572.82     20.81 o 
  -4  15   0       47.88       48.33      6.70 o 
  -3  15   0     1707.40     1778.65     72.86 o 
  -2  15   0      100.55      156.75      5.65 o 
  -1  15   0      308.53      374.33      7.60 o 
   0  15   0       69.14       71.45      7.61 o 
   1  15   0      790.96      895.03      9.55 o 
  -2 -15   1     1673.95     1796.89     12.93 o 
  -1 -15   1       13.98       21.44      8.21 o 
   0 -15   1     1817.58     1910.12     11.96 o 
   1 -15   1      361.23      390.61      8.74 o 
   2 -15   1     1000.75     1090.46     11.14 o 
   3 -15   1       54.10       76.86      7.23 o 
   4 -15   1     1788.48     1911.22     15.54 o 
   5 -15   1       18.37       18.64      6.06 o 
  -5 -14   1       47.34       60.43      5.70 o 
  -4 -14   1      353.90      380.45      6.76 o 
  -3 -14   1      844.77      892.61      8.77 o 
  -2 -14   1       22.35       24.18      7.05 o 
  -1 -14   1     2831.14     3021.65     13.98 o 
   0 -14   1       45.41       50.01      6.95 o 
   1 -14   1      208.22      233.50      6.88 o 
   2 -14   1      160.50      154.37      7.16 o 
   3 -14   1      411.21      458.57     15.07 o 
   4 -14   1       81.39       64.59     11.56 o 
   5 -14   1      111.20      117.23      6.97 o 
   6 -14   1       48.89       50.92      5.24 o 
   7 -14   1      936.60      910.38     48.33 o 
  -7 -13   1       96.04      115.12     56.36 o 
  -5 -13   1     1038.53     1145.75    611.36 o 
  -4 -13   1     1450.50     1577.41     10.58 o 
  -3 -13   1     1872.49     2015.77     10.88 o 
  -2 -13   1     2413.63     2245.56    281.75 o 
  -1 -13   1      564.63      689.04      7.89 o 
   0 -13   1      244.65      247.81      6.37 o 
   1 -13   1       47.16       47.67      8.00 o 
   2 -13   1        1.24        5.48      4.92 o 
   3 -13   1       51.49       32.10      6.46 o 
   4 -13   1       14.32       17.06      4.56 o 
   5 -13   1      446.20      455.45     15.49 o 
   6 -13   1     2633.71     2417.46    106.49 o 
   7 -13   1        0.97        8.84      4.02 o 
   8 -13   1     2262.18     2133.82     84.78 o 
   9 -13   1      838.27      775.18     34.35 o 
  -8 -12   1       14.10       21.67     17.87 o 
  -7 -12   1       76.72       56.98     33.98 o 
  -6 -12   1     1803.10     1778.93    992.17 o 
  -5 -12   1      119.40      128.08     10.87 o 
  -4 -12   1     4193.75     4065.08    195.13 o 
  -3 -12   1     2673.42     2903.47     42.95 o 
  -2 -12   1      337.42      320.13     10.49 o 
  -1 -12   1       47.44       55.35      2.08 o 
   0 -12   1        5.57       -5.31      5.31 o 
   1 -12   1      188.12      200.83      6.67 o 
   2 -12   1      502.53      494.57     11.59 o 
   3 -12   1        0.15        0.66      8.85 o 
   4 -12   1      338.90      380.47     11.82 o 
   5 -12   1     2020.23     2017.77     56.08 o 
   6 -12   1      627.94      601.23     10.43 o 
   7 -12   1     2145.81     2068.02     59.26 o 
   8 -12   1       56.45       48.62      6.95 o 
   9 -12   1       54.75       56.97      6.89 o 
  10 -12   1       63.96       80.98      9.26 o 
  -9 -11   1      770.83       -0.18      2.53 o 
  -8 -11   1        2.91        0.30      2.15 o 
  -7 -11   1      791.38       49.28     31.12 o 
  -6 -11   1      211.47      218.25      9.98 o 
  -5 -11   1     4340.09     4593.64    157.95 o 
  -4 -11   1     1909.32     1976.20     35.10 o 
  -3 -11   1       35.90       32.71     10.92 o 
  -2 -11   1      199.10      198.14      3.77 o 
  -1 -11   1      230.12      225.93     11.78 o 
   0 -11   1     3787.32     3858.96     60.93 o 
   1 -11   1      515.46      519.71     14.97 o 
   2 -11   1     1230.21     1247.70     22.40 o 
   3 -11   1      170.95      188.36      4.10 o 
   4 -11   1     3033.27     3060.16      8.40 o 
   5 -11   1      686.59      723.65     10.71 o 
   6 -11   1     6708.59     6389.23     86.50 o 
   7 -11   1       82.16       77.42      9.33 o 
   8 -11   1      751.99      713.45      6.96 o 
   9 -11   1        0.16       11.86      4.02 o 
  10 -11   1       50.52       34.22      3.26 o 
  11 -11   1      819.42      805.60     28.64 o 
 -10 -10   1      288.13      251.25    170.91 o 
  -9 -10   1       29.43       49.90      8.76 o 
  -8 -10   1      321.07      288.46    166.54 o 
  -7 -10   1       34.93       44.62      2.36 o 
  -6 -10   1     4042.18     4183.96     30.85 o 
  -5 -10   1      963.28      977.55    106.60 o 
  -4 -10   1      366.09      374.09      7.93 o 
  -3 -10   1      115.03      111.83     25.28 o 
  -2 -10   1      574.54      564.40      5.29 o 
  -1 -10   1     2571.06     2520.00     63.30 o 
   0 -10   1      327.94      308.45      3.81 o 
   1 -10   1     2074.16     2056.63      6.13 o 
   2 -10   1     1176.71     1153.01      5.53 o 
   3 -10   1     2844.96     2854.12      6.88 o 
   4 -10   1     8958.48     8837.89     69.92 o 
   5 -10   1     9371.84     9196.99     16.84 o 
   6 -10   1       13.53        8.29      3.71 o 
   7 -10   1     3134.51     3007.41     97.55 o 
   8 -10   1      189.60      201.17     11.72 o 
   9 -10   1      265.29      261.95      9.34 o 
  10 -10   1      715.85      750.28     58.34 o 
  11 -10   1       31.84       32.34      3.57 o 
  12 -10   1        4.85        1.22      6.18 o 
 -10  -9   1        4.33        5.77      3.41 o 
  -9  -9   1      641.99      554.21    362.77 o 
  -8  -9   1     1505.00     1508.76     22.84 o 
  -7  -9   1     5559.19     5968.86     72.54 o 
  -6  -9   1      165.09      210.20      5.73 o 
  -5  -9   1     3594.75     3841.71     43.23 o 
  -4  -9   1     1026.54     1063.85      2.68 o 
  -3  -9   1     1448.29     1465.63     51.98 o 
  -2  -9   1      426.63      431.79     15.46 o 
  -1  -9   1     1065.09     1069.72      5.85 o 
   0  -9   1     1358.81     1332.50      5.32 o 
   1  -9   1      568.06      570.05      5.24 o 
   2  -9   1        2.11        3.93      5.39 o 
   3  -9   1     8880.16     9112.02     91.75 o 
   4  -9   1     5176.05     5073.39     14.30 o 
   5  -9   1      411.36      402.89      4.26 o 
   6  -9   1     1502.73     1497.11     28.40 o 
   7  -9   1        2.94        4.98      3.55 o 
   8  -9   1      156.94      155.29     21.67 o 
   9  -9   1      510.77      509.26     14.98 o 
  10  -9   1       60.35       55.07      3.01 o 
  11  -9   1       92.61      106.56      4.07 o 
  12  -9   1      126.66       95.19     19.07 o 
  13  -9   1      171.32      152.06     47.70 o 
 -12  -8   1      241.37      221.13    128.15 o 
 -11  -8   1       88.78       76.98     23.57 o 
 -10  -8   1      230.19      197.49     52.50 o 
  -9  -8   1      979.94     1099.38     17.82 o 
  -8  -8   1       10.04       12.50      2.54 o 
  -7  -8   1      442.38      447.30      5.68 o 
  -6  -8   1      484.67      507.89      5.19 o 
  -5  -8   1     1170.35     1265.57     17.31 o 
  -4  -8   1     1703.26     1724.39     37.36 o 
  -3  -8   1     1259.42     1278.62      6.85 o 
  -2  -8   1     4024.52     4012.04    112.09 o 
  -1  -8   1     2237.08     2199.25      5.97 o 
   0  -8   1      422.45      441.54      4.49 o 
   1  -8   1      138.05      147.39      6.11 o 
   2  -8   1     7707.85     7751.67    100.40 o 
   3  -8   1     1624.43     1607.82     24.74 o 
   4  -8   1     1319.03     1364.50      6.01 o 
   5  -8   1     2733.50     2621.38    135.80 o 
   6  -8   1     2780.03     2419.86    322.16 o 
   7  -8   1     2650.42     2705.05     13.83 o 
   8  -8   1       39.56       36.78      4.31 o 
   9  -8   1      903.81      915.70     24.92 o 
  10  -8   1      158.81      131.30     30.55 o 
  11  -8   1      218.28      202.79      3.95 o 
  12  -8   1       47.79       43.68     15.61 o 
  13  -8   1     1628.12     1591.90     44.61 o 
 -12  -7   1       59.71       69.50     22.07 o 
 -11  -7   1        5.31       11.01      3.33 o 
 -10  -7   1      324.52      367.49      8.52 o 
  -9  -7   1       22.43       28.05      3.19 o 
  -8  -7   1       93.91      112.80      5.71 o 
  -7  -7   1      117.18      126.42      2.89 o 
  -6  -7   1     2134.88     2337.04     13.78 o 
  -5  -7   1     7774.53     8069.66     85.70 o 
  -4  -7   1     2359.75     2564.80      3.33 o 
  -3  -7   1    21899.94    22502.31    318.82 o 
  -2  -7   1     1905.34     1833.46     10.86 o 
  -1  -7   1     2222.52     2246.14     11.25 o 
   0  -7   1     2673.10     2805.46     23.01 o 
   1  -7   1     4299.90     4144.39     43.58 o 
   2  -7   1      268.77      332.08     20.40 o 
   3  -7   1      494.12      463.18      4.07 o 
   4  -7   1     2219.11     2100.48     41.53 o 
   5  -7   1     8011.92     7800.55     89.21 o 
   6  -7   1     1199.51     1236.53     12.22 o 
   7  -7   1     2710.60     2630.50     24.41 o 
   8  -7   1     3604.51     3519.74    175.79 o 
   9  -7   1       55.05       60.21      3.14 o 
  10  -7   1      576.31      586.54      9.57 o 
  11  -7   1     1694.66     1701.66     29.42 o 
  12  -7   1     1791.16     1901.86     41.57 o 
  13  -7   1        0.96       -0.89      3.48 o 
 -13  -6   1      488.94      456.36    257.81 o 
 -12  -6   1       30.87       26.70      5.12 o 
 -11  -6   1      205.96      148.20     88.83 o 
 -10  -6   1      414.60      452.02     33.74 o 
  -9  -6   1      510.53      455.23      4.96 o 
  -8  -6   1      371.70      389.58      3.92 o 
  -7  -6   1     3909.97     4230.55    136.89 o 
  -6  -6   1     3824.03     3953.00     32.23 o 
  -5  -6   1     4728.98     4886.28     49.73 o 
  -4  -6   1    16523.26    16777.00     89.60 o 
  -3  -6   1      119.72      159.67     36.32 o 
  -2  -6   1     2862.36     2720.17     17.23 o 
  -1  -6   1     6163.28     6140.25     24.61 o 
   0  -6   1     1742.09     1626.53     14.88 o 
   1  -6   1     4873.41     4497.78     51.23 o 
   2  -6   1     3647.62     3409.46     25.19 o 
   3  -6   1     5977.44     6252.69    131.59 o 
   4  -6   1     6160.89     6034.73     43.73 o 
   5  -6   1      299.83      356.19      5.48 o 
   6  -6   1     8904.40     8513.82    217.52 o 
   7  -6   1     3638.57     3577.66     17.35 o 
   8  -6   1     2052.83     2051.87     13.02 o 
   9  -6   1        0.43       -2.09      3.53 o 
  10  -6   1     4041.83     4080.63    103.26 o 
  11  -6   1      164.37      179.07     28.42 o 
  12  -6   1     1348.28     1386.71     11.02 o 
  13  -6   1      633.31      598.93    144.95 o 
  14  -6   1       63.41       47.83     17.35 o 
 -13  -5   1       92.39       16.13     29.17 o 
 -12  -5   1      229.56      184.38    113.51 o 
 -11  -5   1     1289.30     1288.79     35.43 o 
 -10  -5   1      680.23      720.06      3.79 o 
  -9  -5   1       85.32       93.38      2.65 o 
  -8  -5   1      348.00      394.63      4.08 o 
  -7  -5   1     1695.06     1786.41      4.92 o 
  -6  -5   1     5036.20     5163.16    192.23 o 
  -5  -5   1    11031.25    11357.82    213.78 o 
  -4  -5   1     1184.58     1274.52      7.82 o 
  -3  -5   1    12722.20    13230.73    115.77 o 
  -2  -5   1     1355.08     1334.12     16.69 o 
  -1  -5   1        4.64        5.32      2.75 o 
   0  -5   1    14422.67    14641.40    198.00 o 
   1  -5   1     1523.60     1592.45      4.49 o 
   2  -5   1       91.52      112.58      2.20 o 
   3  -5   1    10651.90    10052.04     40.39 o 
   4  -5   1      375.76      296.97      9.14 o 
   5  -5   1    15687.43    15289.35    138.93 o 
   6  -5   1     9994.06     9778.35     61.32 o 
   7  -5   1       85.09       67.25      5.13 o 
   8  -5   1      310.73      325.58      2.59 o 
   9  -5   1      542.84      552.35     10.74 o 
  10  -5   1      158.45      143.17      6.77 o 
  11  -5   1     2050.43     2100.13     21.93 o 
  12  -5   1      445.43      437.73     13.27 o 
  13  -5   1       68.62       52.84     17.91 o 
  14  -5   1      965.88      970.72     15.61 o 
 -14  -4   1       78.54       63.59     54.70 o 
 -13  -4   1      475.94      419.74    245.78 o 
 -12  -4   1     1022.53      565.73    446.83 o 
 -11  -4   1      186.29      203.70      5.61 o 
 -10  -4   1      209.71      195.00      7.90 o 
  -9  -4   1     2182.61     2382.66     49.19 o 
  -8  -4   1      277.01      287.45      4.87 o 
  -7  -4   1    11107.55    11331.51    149.20 o 
  -6  -4   1    11335.33    11689.19    244.28 o 
  -5  -4   1      733.57      804.00     13.70 o 
  -4  -4   1     5518.68     5836.96     37.02 o 
  -3  -4   1       46.64       70.95      3.69 o 
  -2  -4   1     2492.19     2520.14     23.57 o 
  -1  -4   1     5650.89     5698.19      7.04 o 
   0  -4   1      307.78      330.45      1.82 o 
   1  -4   1       32.02       68.92      4.25 o 
   2  -4   1    15808.54    15809.35    293.45 o 
   3  -4   1    13071.38    13163.76     13.01 o 
   4  -4   1    21515.93    20438.84     67.26 o 
   5  -4   1     2811.20     2656.24     11.92 o 
   6  -4   1     6834.15     6854.85     83.09 o 
   7  -4   1     2608.08     2709.42     35.52 o 
   8  -4   1     1873.71     1841.85     39.18 o 
   9  -4   1      184.38      180.01      6.73 o 
  10  -4   1     4714.74     4563.67    211.80 o 
  11  -4   1     1526.32     1565.76      7.70 o 
  12  -4   1      229.31      243.89     11.38 o 
  13  -4   1      111.81      117.55     34.53 o 
  14  -4   1      966.32      936.91     20.46 o 
 -14  -3   1      640.09      578.63    336.81 o 
 -13  -3   1        0.28        3.29      2.68 o 
 -12  -3   1      175.74      169.71      4.25 o 
 -11  -3   1      205.16      239.95      2.75 o 
 -10  -3   1      660.62      717.48      5.52 o 
  -9  -3   1      819.03      874.61      3.58 o 
  -8  -3   1    11922.64    12246.52    114.48 o 
  -7  -3   1     1792.63     1935.71     64.50 o 
  -6  -3   1     2365.44     2160.45     20.98 o 
  -5  -3   1     6299.22     6613.83    126.10 o 
  -4  -3   1      210.80      221.74      2.09 o 
  -3  -3   1     1252.34     1292.55     17.94 o 
  -2  -3   1     1048.63      955.74     20.79 o 
  -1  -3   1     3881.73     3954.89     37.62 o 
   0  -3   1     3660.30     3787.03      8.91 o 
   1  -3   1    13102.26    13568.86    138.65 o 
   2  -3   1    36215.48    36168.91    688.49 o 
   3  -3   1    19194.10    19522.75    254.77 o 
   4  -3   1      377.73      464.84      1.39 o 
   5  -3   1     4726.49     4755.24     13.50 o 
   6  -3   1     1574.76     1489.95     37.64 o 
   7  -3   1       74.54      101.35      4.30 o 
   8  -3   1     1171.02     1236.70     15.60 o 
   9  -3   1     2430.89     2264.27    132.57 o 
  10  -3   1       24.31       24.92      4.94 o 
  11  -3   1      127.99      123.90     16.95 o 
  12  -3   1      265.56      286.01      4.64 o 
  13  -3   1     1230.93     1178.72      6.11 o 
  14  -3   1     1799.07     1750.70     58.61 o 
 -14  -2   1        0.74        2.34      2.65 o 
 -13  -2   1      361.04      321.39     85.60 o 
 -12  -2   1      140.72      143.42      5.65 o 
 -11  -2   1      280.18      267.07     24.70 o 
 -10  -2   1     2183.43     2288.69      8.12 o 
  -9  -2   1     4306.07     4207.26     30.38 o 
  -8  -2   1       88.63       80.42      1.83 o 
  -7  -2   1     5815.05     5909.23     32.50 o 
  -6  -2   1        1.06       45.01     12.46 o 
  -5  -2   1     2079.28     2011.24     15.89 o 
  -4  -2   1     7557.49     7756.37     58.18 o 
  -3  -2   1     1586.29     1536.00      8.18 o 
  -2  -2   1      153.77      145.48      1.34 o 
  -1  -2   1       17.75       17.88      1.48 o 
   0  -2   1      297.71      318.64      1.22 o 
   1  -2   1    39920.18    38913.17    326.11 o 
   2  -2   1     6544.30     6352.00     12.43 o 
   3  -2   1    21119.98    21916.43     62.23 o 
   4  -2   1    11780.32    11461.52    135.17 o 
   5  -2   1     1766.49     1690.77      3.45 o 
   6  -2   1     6953.18     7402.26    103.60 o 
   7  -2   1     1078.94     1064.86     24.99 o 
   8  -2   1        0.00        6.47      1.53 o 
   9  -2   1       13.63       29.09      3.43 o 
  10  -2   1       66.19       74.39      7.24 o 
  11  -2   1      284.75      251.65     13.08 o 
  12  -2   1     6990.56     7100.40      9.41 o 
  13  -2   1     1416.76     1402.77     20.37 o 
  14  -2   1      355.05      317.71     97.42 o 
 -14  -1   1     1865.54     1817.68     58.41 o 
 -13  -1   1        0.10        4.68      3.27 o 
 -12  -1   1      269.05      297.12      3.53 o 
 -11  -1   1     2679.66     2638.97     46.06 o 
 -10  -1   1     2557.97     2524.33     19.87 o 
  -9  -1   1      664.19      685.13     34.66 o 
  -8  -1   1     1775.07     1628.15     28.78 o 
  -7  -1   1      425.21      387.27      9.56 o 
  -6  -1   1     5275.59     4719.36    100.02 o 
  -5  -1   1     2705.22     2604.61     34.40 o 
  -4  -1   1    14798.34    14666.28    482.74 o 
  -3  -1   1     2052.72     2043.60      4.52 o 
  -2  -1   1     1078.66     1042.91      6.08 o 
  -1  -1   1      279.19      233.26      1.71 o 
   1  -1   1    19934.64    19049.88    267.75 o 
   2  -1   1    12672.76    12671.09     75.82 o 
   3  -1   1    36860.62    37488.88    489.45 o 
   4  -1   1    13842.52    14050.81    145.66 o 
   5  -1   1     3354.94     3307.98     36.73 o 
   6  -1   1      776.18      885.08      3.91 o 
   7  -1   1     1299.21     1276.42     14.16 o 
   8  -1   1      194.19      185.16      7.09 o 
   9  -1   1     3183.66     3200.99     43.01 o 
  10  -1   1     1782.39     1779.36      9.13 o 
  11  -1   1     3948.43     4027.39    115.93 o 
  12  -1   1      181.03      184.59      3.30 o 
  13  -1   1     3538.03     3542.33     32.07 o 
  14  -1   1      186.65      159.13      3.66 o 
 -14   0   1      207.58      104.36     86.10 o 
 -13   0   1      159.06      171.35      4.75 o 
 -12   0   1     1786.67     1764.23     57.45 o 
 -11   0   1      988.60      958.27     14.06 o 
 -10   0   1     2560.56     2510.31    112.21 o 
  -9   0   1     5520.65     5370.80     60.84 o 
  -8   0   1      322.47      315.66      4.40 o 
  -7   0   1     1826.64     1729.94     20.00 o 
  -6   0   1     1258.96     1373.68     23.15 o 
  -5   0   1    24190.79    23484.95    391.45 o 
  -4   0   1    13039.41    13183.31    326.80 o 
  -3   0   1    16632.19    16524.29    760.46 o 
  -2   0   1      730.10      647.50     35.29 o 
  -1   0   1    78480.52    25313.02  18259.49 o 
   0   0   1      415.90        0.65      0.17 o 
   1   0   1    41029.93    23755.46   2857.31 o 
   2   0   1     3579.25     3497.56     34.90 o 
   3   0   1      229.90      178.66      3.06 o 
   4   0   1     4440.74     4376.32     34.53 o 
   5   0   1     2390.78     2702.03     33.85 o 
   6   0   1     5986.01     5467.19     81.56 o 
   7   0   1     1588.56     1668.77     26.73 o 
   8   0   1      595.04      546.31      4.90 o 
   9   0   1     3924.06     3823.30     37.44 o 
  10   0   1     5749.03     5555.50    113.41 o 
  11   0   1      850.29      890.84      6.06 o 
  12   0   1     3817.49     3870.45     89.47 o 
  13   0   1      196.83      192.88     53.77 o 
  14   0   1        9.35       11.28      6.47 o 
 -15   1   1      134.84      125.24      4.98 o 
 -14   1   1       26.22       13.73      8.64 o 
 -13   1   1      716.67      447.28    183.45 o 
 -12   1   1       26.10       27.33     10.14 o 
 -11   1   1      322.02      324.66      2.64 o 
 -10   1   1     3257.39     3323.36     29.43 o 
  -9   1   1       20.94       36.26      2.05 o 
  -8   1   1      127.33      104.07      3.74 o 
  -7   1   1     1186.49     1173.60     55.16 o 
  -6   1   1    18976.48    19019.37    214.88 o 
  -5   1   1     2807.82     2521.90     22.99 o 
  -4   1   1     7916.35     8439.46     19.93 o 
  -3   1   1     2713.27     3075.63      7.28 o 
  -2   1   1    12085.64    12312.22      6.84 o 
  -1   1   1      323.76      361.21      5.09 o 
   0   1   1    17540.23    16651.28    463.04 o 
   1   1   1     7057.43     6817.64     30.57 o 
   2   1   1     6112.61     6126.88     78.07 o 
   3   1   1     6374.15     6419.61     81.64 o 
   4   1   1    11773.64    11729.84    100.56 o 
   5   1   1    24636.17    24572.56    455.31 o 
   6   1   1        0.52       18.75      5.37 o 
   7   1   1      642.65      677.55     13.56 o 
   8   1   1     4310.43     4143.08    104.66 o 
   9   1   1     3180.58     3317.42      9.74 o 
  10   1   1     1447.72     1354.49     10.87 o 
  11   1   1     5316.97     5288.54    114.02 o 
  12   1   1       55.32       54.33      6.06 o 
  13   1   1      307.48      267.30      6.71 o 
  14   1   1      178.76      125.64     39.67 o 
 -15   2   1       10.24       10.72      2.09 o 
 -14   2   1        9.28        6.88      2.01 o 
 -13   2   1      282.42      246.10     25.43 o 
 -12   2   1      586.46      556.59      8.37 o 
 -11   2   1       38.24       37.46      7.45 o 
 -10   2   1      899.03      879.23     53.48 o 
  -9   2   1      370.72      369.79      7.28 o 
  -8   2   1     4568.78     4373.97    106.71 o 
  -7   2   1    20724.86    20545.03    288.07 o 
  -6   2   1      309.05      320.62      4.15 o 
  -5   2   1     4538.06     4227.44    167.75 o 
  -4   2   1      833.88      839.03     14.30 o 
  -3   2   1       25.18       17.95      1.44 o 
  -2   2   1     4579.49     4653.36      4.83 o 
  -1   2   1    17691.56    17587.30     36.93 o 
   0   2   1    18490.90    18468.18     59.19 o 
   1   2   1    11392.71     5995.22   3068.90 o 
   2   2   1    11399.96    11486.59    322.03 o 
   3   2   1     5255.26     4917.32     79.83 o 
   4   2   1     4887.47     4949.94     25.32 o 
   5   2   1      347.96      343.70      4.06 o 
   6   2   1     2176.04     2222.62     39.90 o 
   7   2   1     1831.53     1703.11     63.88 o 
   8   2   1      852.21      817.08     32.97 o 
   9   2   1     2364.57     2360.12     61.39 o 
  10   2   1     5913.71     6176.40    121.30 o 
  11   2   1      219.38      195.92      4.56 o 
  12   2   1      272.94      256.72     23.29 o 
  13   2   1       85.48       76.41     24.96 o 
  14   2   1      955.35     1093.25     10.77 o 
 -14   3   1      190.25      165.30     45.20 o 
 -13   3   1       21.59       27.13      5.82 o 
 -12   3   1      373.70      405.97     20.25 o 
 -11   3   1     1366.74     1502.65     80.28 o 
 -10   3   1       14.10       14.97      2.43 o 
  -9   3   1    19844.49    19754.25    387.01 o 
  -8   3   1     4734.65     4743.18    134.83 o 
  -7   3   1     2188.06     1979.00     54.91 o 
  -6   3   1     1938.29     2036.19     98.13 o 
  -5   3   1     4089.91     3726.43      5.80 o 
  -4   3   1      391.26      302.08      9.84 o 
  -3   3   1     5221.07     5009.31     52.57 o 
  -2   3   1      154.35      164.52      1.75 o 
  -1   3   1     3247.45     3528.64     14.66 o 
   0   3   1      515.67      459.26      1.53 o 
   1   3   1    40768.46    41405.29    792.60 o 
   2   3   1    29445.51    28970.28    730.99 o 
   3   3   1     1105.55     1048.42      7.21 o 
   4   3   1     1445.70     1402.40     27.01 o 
   5   3   1       44.80       45.99      3.31 o 
   6   3   1     4104.16     3950.09    247.21 o 
   7   3   1       81.02       53.19      2.28 o 
   8   3   1     7618.40     7853.17    323.77 o 
   9   3   1     2310.78     2424.23    120.69 o 
  10   3   1      251.86      278.87     29.79 o 
  11   3   1       19.11       29.13      5.31 o 
  12   3   1      305.10      335.32     41.19 o 
  13   3   1      913.03      878.20    508.72 o 
  14   3   1      129.13       96.62      7.20 o 
 -14   4   1       21.70       17.93      6.08 o 
 -13   4   1       81.34       76.73     19.05 o 
 -12   4   1      578.73      626.97     16.51 o 
 -11   4   1      687.12      726.08     17.63 o 
 -10   4   1     2139.98     2150.43     52.65 o 
  -9   4   1     1326.55     1333.23     35.11 o 
  -8   4   1     7786.25     7713.72    148.75 o 
  -7   4   1     1146.94     1169.54      4.01 o 
  -6   4   1     1118.88     1120.23     19.54 o 
  -5   4   1     5185.84     5233.15     95.16 o 
  -4   4   1     4674.97     4378.65      8.97 o 
  -3   4   1      856.07      916.93      2.44 o 
  -2   4   1      351.39      390.56      4.62 o 
  -1   4   1     2809.53     2990.09     17.66 o 
   0   4   1    19144.23    20086.49    496.55 o 
   1   4   1    29031.67    29105.08    397.95 o 
   3   4   1     7355.51     7183.98    129.05 o 
   4   4   1       74.32       77.00      1.83 o 
   5   4   1      166.91      203.19      2.97 o 
   6   4   1     3296.68     3421.11     80.09 o 
   7   4   1     2715.95     2739.95     58.81 o 
   8   4   1       45.85       67.39      5.26 o 
   9   4   1       28.77       32.40      8.78 o 
  10   4   1       10.14       15.51      4.90 o 
  11   4   1     2863.15     3082.69     11.72 o 
  12   4   1     3086.10     3074.52     12.68 o 
  13   4   1       11.14       10.36     16.96 o 
 -14   5   1      103.11       81.02     24.70 o 
 -13   5   1      527.75      461.72     64.09 o 
 -12   5   1      212.19      229.74      5.59 o 
 -11   5   1     7135.31     7106.79    181.10 o 
 -10   5   1      355.09      335.71      9.83 o 
  -9   5   1     5129.68     5120.35    179.05 o 
  -8   5   1     2288.61     2131.70     53.97 o 
  -7   5   1      463.06      464.28     16.18 o 
  -6   5   1     2692.40     2754.59     34.79 o 
  -5   5   1        5.60       89.16     38.01 o 
  -4   5   1     3122.29     2959.56     10.32 o 
  -3   5   1      915.44      933.30      4.53 o 
  -2   5   1     2973.29     2894.03      4.03 o 
  -1   5   1    28190.66    28077.57    204.42 o 
   0   5   1    24285.99    24752.73     60.96 o 
   1   5   1      630.72      534.01      2.14 o 
   2   5   1    16340.42    17477.92    222.04 o 
   3   5   1     1905.00     1973.92     45.22 o 
   4   5   1      862.52      878.27      8.67 o 
   5   5   1     2976.27     3011.15     26.47 o 
   6   5   1     1771.20     1934.35     19.88 o 
   7   5   1      407.81      419.36      3.99 o 
   8   5   1      396.61      427.66      4.31 o 
   9   5   1      644.83      674.31     12.36 o 
  10   5   1     5714.91     6286.20    403.91 o 
  11   5   1     2411.48     2297.49      8.35 o 
  12   5   1     1714.40     1817.56    166.98 o 
  13   5   1     1062.64     1191.27     10.07 o 
 -14   6   1      256.13      201.41    118.21 o 
 -13   6   1      460.37      368.34     62.48 o 
 -12   6   1     3237.54     3266.60     91.39 o 
 -11   6   1        0.47        3.01      7.21 o 
 -10   6   1     5643.03     5582.58    222.69 o 
  -9   6   1      559.43      537.54     12.02 o 
  -8   6   1       68.99       67.29      3.18 o 
  -7   6   1       49.85       70.36      3.64 o 
  -6   6   1       45.30       46.26      2.65 o 
  -5   6   1     2509.81     2600.83     14.39 o 
  -4   6   1      160.86      145.72      2.97 o 
  -3   6   1      164.24      226.91     14.07 o 
  -2   6   1    24258.04    24061.43    267.89 o 
  -1   6   1     2827.81     2746.07     35.35 o 
   0   6   1    24212.84    25176.08     24.52 o 
   1   6   1    16820.65    17780.36     39.56 o 
   2   6   1       26.41       97.12     35.85 o 
   3   6   1       18.54       26.24      1.53 o 
   4   6   1     1657.49     1720.29     27.72 o 
   5   6   1      927.68      978.74      8.96 o 
   6   6   1      212.43      191.84      7.42 o 
   7   6   1       97.83       88.10      2.16 o 
   8   6   1     2191.18     2280.41     11.91 o 
   9   6   1     4361.37     4657.65     44.34 o 
  10   6   1      344.61      399.38      5.08 o 
  11   6   1     1678.41     1859.91     73.91 o 
  12   6   1      341.69      312.04     97.89 o 
 -13   7   1       97.80       70.04     18.31 o 
 -12   7   1     1254.80     1245.36     24.98 o 
 -11   7   1     3076.82     2791.45    255.09 o 
 -10   7   1      125.70      117.28      7.00 o 
  -9   7   1        5.10       -0.69      5.64 o 
  -8   7   1       86.61      104.62      4.32 o 
  -7   7   1      852.91      839.89      9.09 o 
  -6   7   1     1991.76     1957.82     25.65 o 
  -5   7   1      185.00      191.71      4.82 o 
  -4   7   1      471.28      472.38      2.98 o 
  -3   7   1     9351.25     9231.00     74.97 o 
  -2   7   1      506.69      532.39     20.98 o 
  -1   7   1     7157.55     6674.62     19.02 o 
   0   7   1     4100.46     4009.45     17.69 o 
   1   7   1      749.93      760.39      2.88 o 
   2   7   1      287.80      279.67      1.83 o 
   3   7   1        9.87       15.05      3.36 o 
   4   7   1      357.12      343.87     19.14 o 
   5   7   1     1525.88     1538.54      4.80 o 
   6   7   1        9.08       14.90      1.43 o 
   7   7   1      246.96      282.59      3.76 o 
   8   7   1     2722.28     2970.33     42.55 o 
   9   7   1      228.09      227.62     13.65 o 
  10   7   1     3258.57     2745.79    843.76 o 
  11   7   1      605.51      646.37     45.53 o 
  12   7   1       10.76        3.07      5.49 o 
 -13   8   1      472.69      466.04     15.86 o 
 -12   8   1      140.54      127.51     10.51 o 
 -11   8   1      544.92      558.71     26.35 o 
 -10   8   1     1090.83     1039.96     39.23 o 
  -9   8   1      364.80      359.16     17.94 o 
  -8   8   1     4561.66     4602.89    124.41 o 
  -7   8   1       27.82       29.52      5.68 o 
  -6   8   1     1024.47     1022.56      4.42 o 
  -5   8   1      395.49      379.07      4.82 o 
  -4   8   1     4165.54     4130.64     10.09 o 
  -3   8   1      305.08      296.45      9.02 o 
  -2   8   1    11688.46    11697.82    107.90 o 
  -1   8   1     4110.94     4085.67     48.83 o 
   0   8   1     2376.70     2363.03     29.46 o 
   1   8   1       27.13       45.65      6.11 o 
   2   8   1     1542.25     1527.53      3.81 o 
   3   8   1     1406.83     1502.34     46.02 o 
   4   8   1      114.85      109.41      4.69 o 
   5   8   1      630.01      678.40      8.10 o 
   6   8   1     2093.64     2153.84     64.43 o 
   7   8   1     2435.07     2518.81     17.43 o 
   8   8   1     1325.77     1407.71     16.33 o 
   9   8   1     3283.34     3659.74    181.27 o 
  10   8   1      312.22      262.37    130.32 o 
  11   8   1       45.31       37.14     23.89 o 
 -12   9   1        1.94       -3.48      3.48 o 
 -11   9   1       69.76       66.97      7.82 o 
 -10   9   1     2111.38     1961.05     89.70 o 
  -9   9   1     4265.69     4143.04    146.62 o 
  -8   9   1      224.50      225.02     21.38 o 
  -7   9   1     2869.03     2794.93      9.44 o 
  -6   9   1     2097.42     1952.15     30.99 o 
  -5   9   1     3186.44     3120.52     58.08 o 
  -4   9   1     1575.04     1594.20     55.18 o 
  -3   9   1     8666.43     8635.18     57.57 o 
  -2   9   1      681.67      629.20      5.79 o 
  -1   9   1      443.09      429.35      4.41 o 
   0   9   1        6.85       20.96      4.19 o 
   1   9   1     3779.96     3929.55     55.18 o 
   2   9   1     1590.68     1670.75     34.11 o 
   3   9   1      919.82      997.67     12.18 o 
   4   9   1       61.44       72.46      1.97 o 
   5   9   1     2853.69     2999.47     27.39 o 
   6   9   1       14.97       16.33      3.91 o 
   7   9   1     3813.41     4320.62     51.27 o 
   8   9   1     3119.92     3459.23     28.97 o 
   9   9   1       18.62        6.87      5.11 o 
  10   9   1        3.70        5.68      4.62 o 
 -12  10   1        3.59       17.92     18.20 o 
 -11  10   1     1043.93      987.06     42.25 o 
 -10  10   1     3005.36     2809.14    128.27 o 
  -9  10   1      471.92      448.45      8.95 o 
  -8  10   1     1040.10     1014.94     41.07 o 
  -7  10   1     1140.45     1076.19      5.73 o 
  -6  10   1       62.25       49.00     15.87 o 
  -5  10   1     3832.15     3891.78     28.25 o 
  -4  10   1     2873.96     2389.08    557.86 o 
  -3  10   1      215.70      230.61     12.99 o 
  -2  10   1        0.62        9.84      4.10 o 
  -1  10   1       98.73      103.83      3.16 o 
   0  10   1     1830.70     1899.25     21.65 o 
   1  10   1     2903.52     2822.91     65.09 o 
   2  10   1      703.09      751.54     43.91 o 
   3  10   1        2.55        5.03      1.75 o 
   4  10   1     1369.92     1519.74     21.17 o 
   5  10   1        0.32        8.89      3.62 o 
   6  10   1     4454.98     4791.10    104.65 o 
   7  10   1      719.87      555.60    112.08 o 
   8  10   1      279.92      249.30    141.15 o 
   9  10   1        7.97        9.83      4.92 o 
  10  10   1       15.32       13.74      7.65 o 
 -11  11   1     1094.48      999.68     41.05 o 
 -10  11   1      403.60      387.92     18.34 o 
  -9  11   1     1219.64     1134.42     33.94 o 
  -8  11   1      152.81      166.76      5.34 o 
  -7  11   1       20.45       23.45      4.37 o 
  -6  11   1     1225.34     1192.44     26.66 o 
  -5  11   1      477.92      461.05      4.88 o 
  -4  11   1       34.45       49.17      4.87 o 
  -3  11   1        0.38       -2.89      4.23 o 
  -2  11   1     1286.06     1368.41      8.97 o 
  -1  11   1     6160.27     6288.25     60.60 o 
   0  11   1      392.49      418.41      5.80 o 
   1  11   1     3533.19     3870.81      8.98 o 
   3  11   1     1411.68     1486.77     21.43 o 
   4  11   1       11.31       14.03     23.46 o 
   5  11   1     4092.97     4431.93     64.42 o 
   6  11   1     1327.41      133.74     38.44 o 
   7  11   1       78.26       76.82     50.18 o 
   8  11   1       28.78       23.23     16.40 o 
   9  11   1      252.54        4.32      1.45 o 
 -10  12   1      612.44      564.29     26.75 o 
  -9  12   1      230.67      199.88      4.24 o 
  -8  12   1       25.80       31.40      7.16 o 
  -7  12   1      642.59      616.38     13.10 o 
  -6  12   1       23.83       22.63      4.71 o 
  -5  12   1       75.53       79.48      4.41 o 
  -4  12   1      187.84      221.27      7.68 o 
  -3  12   1     3916.18     4005.26     14.63 o 
  -2  12   1     1001.13     1022.56     13.05 o 
  -1  12   1      266.80      295.92      4.73 o 
   0  12   1     1945.97     2344.95    262.99 o 
   1  12   1       23.25       29.18      5.25 o 
   2  12   1      581.33      654.42     20.38 o 
   3  12   1      665.95      682.17     30.89 o 
   4  12   1     2447.56     1914.45    786.31 o 
   5  12   1       42.57       28.38     20.38 o 
   6  12   1      142.56      111.28     62.72 o 
   7  12   1      473.57      388.25    202.64 o 
  -9  13   1      142.83      133.30      9.94 o 
  -8  13   1        8.91       12.61      3.32 o 
  -7  13   1      145.31      126.60      5.09 o 
  -6  13   1        0.07        4.44      6.07 o 
  -5  13   1      480.25      494.84      5.87 o 
  -4  13   1     2586.88     2575.70      9.49 o 
  -3  13   1     1377.42     1397.36     29.11 o 
  -2  13   1      950.96     1048.98     11.31 o 
  -1  13   1     1295.07     1428.50     13.65 o 
   0  13   1       26.35       34.89      4.68 o 
   1  13   1        0.23        5.77      7.38 o 
   2  13   1      277.02      124.30    123.53 o 
   3  13   1      199.90      160.20    102.82 o 
   4  13   1        9.30        0.89      2.55 o 
   5  13   1       29.83        1.43      1.86 o 
   6  13   1      256.99      197.28    109.13 o 
  -7  14   1      267.31      263.63      8.29 o 
  -6  14   1        0.86        5.28      8.97 o 
  -5  14   1     2293.49     2150.22    207.57 o 
  -4  14   1      216.75      197.11      9.76 o 
  -3  14   1     2147.24     2127.40     39.07 o 
  -2  14   1     1177.80     1227.15     40.13 o 
  -1  14   1        0.16        6.83     13.45 o 
   0  14   1       39.13       71.20     11.85 o 
   1  14   1       29.76       16.87     17.30 o 
   2  14   1      217.77      198.52      6.35 o 
   3  14   1      151.72      120.75     11.75 o 
   4  14   1       43.94       18.34      5.55 o 
  -4  15   1     3229.52     3020.29    396.50 o 
  -3  15   1      301.40      337.19      6.60 o 
  -2  15   1      208.02      201.33      7.65 o 
  -1  15   1       93.90      110.95      5.07 o 
   0  15   1       90.97      110.43      6.70 o 
   1  15   1       37.00       47.16      6.79 o 
  -2 -15   2        0.78       13.07      7.99 o 
  -1 -15   2     2759.72     3087.15     15.53 o 
   0 -15   2      286.48      419.12      9.64 o 
   2 -15   2       13.97       27.80      7.05 o 
   3 -15   2      154.08      197.19      8.63 o 
   4 -15   2      326.86      350.05     14.49 o 
   5 -15   2      419.97      451.48      7.30 o 
  -5 -14   2       28.48        9.36      2.89 o 
  -4 -14   2      344.69      292.10    114.05 o 
  -3 -14   2        1.33        9.76      6.71 o 
  -2 -14   2     2775.37     3033.15     14.80 o 
  -1 -14   2      597.73      703.56      8.77 o 
   0 -14   2      132.71      142.45      6.91 o 
   1 -14   2      357.85      377.21      7.86 o 
   2 -14   2      748.35      741.29     39.22 o 
   3 -14   2      479.52      505.13      7.55 o 
   4 -14   2        6.72       19.91     20.35 o 
   5 -14   2      222.07      157.30     32.42 o 
   6 -14   2      441.53      335.12     75.67 o 
   7 -14   2      710.18      611.16     47.21 o 
  -7 -13   2      405.75      325.99    181.20 o 
  -6 -13   2      235.85      261.81    150.09 o 
  -5 -13   2      550.81      507.33     61.79 o 
  -4 -13   2     1411.06     1544.05      8.01 o 
  -3 -13   2     2234.99     2361.78     12.58 o 
  -2 -13   2       18.27       26.12      6.88 o 
  -1 -13   2     1349.74     1366.06     16.00 o 
   0 -13   2      863.99      650.75    157.48 o 
   1 -13   2      808.91      724.02     39.50 o 
   2 -13   2      170.83      128.97     15.04 o 
   3 -13   2      342.54      293.50     20.97 o 
   4 -13   2       32.33       28.52      4.61 o 
   5 -13   2     1202.78     1107.43     63.51 o 
   6 -13   2       79.46       65.52      6.28 o 
   7 -13   2     2273.83     1967.38    204.44 o 
   8 -13   2     1092.89     1037.46     45.00 o 
   9 -13   2       25.62       16.40      3.21 o 
  -8 -12   2      503.19      533.21    297.32 o 
  -7 -12   2      399.06      394.55    218.93 o 
  -6 -12   2       20.47       32.77      3.53 o 
  -5 -12   2     1831.41     1922.40     10.77 o 
  -4 -12   2     1199.45     1258.13     40.97 o 
  -3 -12   2      542.77      371.77     78.33 o 
  -2 -12   2        3.26        2.08      0.65 o 
  -1 -12   2      143.38      153.60      6.66 o 
   0 -12   2     3237.78     3238.98     43.67 o 
   1 -12   2      368.14      350.89     30.21 o 
   2 -12   2     1052.28     1084.56     16.11 o 
   3 -12   2        9.89       10.29      4.00 o 
   4 -12   2      436.01      424.50     10.22 o 
   5 -12   2      230.37      223.85     10.59 o 
   6 -12   2     1664.38     1594.10     25.54 o 
   7 -12   2        0.78        5.92      2.77 o 
   8 -12   2      569.74      565.18     13.45 o 
   9 -12   2      450.52      404.40     10.98 o 
  10 -12   2      317.50      300.46      7.88 o 
  -9 -11   2      548.20      605.85    326.21 o 
  -8 -11   2      187.46      213.65    120.41 o 
  -7 -11   2       66.46       60.17      3.26 o 
  -6 -11   2     1216.41     1374.75     12.44 o 
  -5 -11   2       58.60       73.26      8.39 o 
  -4 -11   2     1160.26     1085.18     76.33 o 
  -3 -11   2       24.40       52.46      5.94 o 
  -2 -11   2      239.89      210.20     16.50 o 
  -1 -11   2     5414.70     5451.42      6.29 o 
   0 -11   2       23.57       19.16      3.89 o 
   1 -11   2     5375.86     5585.96     99.92 o 
   2 -11   2      288.62      317.41     10.45 o 
   3 -11   2     2759.53     2629.20     48.28 o 
   4 -11   2      522.91      439.88     47.87 o 
   5 -11   2     3443.96     3384.53     79.65 o 
   6 -11   2      105.98       82.91      4.65 o 
   7 -11   2     2392.90     2296.33     30.08 o 
   8 -11   2      447.80      392.80     53.64 o 
   9 -11   2      565.62      562.97     10.82 o 
  10 -11   2      595.89      641.15     22.77 o 
  11 -11   2      383.07      337.21     10.93 o 
 -10 -10   2     1371.42     1383.68    733.87 o 
  -9 -10   2      108.51      144.18      4.92 o 
  -8 -10   2        4.66       15.73     11.43 o 
  -7 -10   2     1007.54     1066.57     23.62 o 
  -6 -10   2      199.53      219.92      4.61 o 
  -5 -10   2      424.77      450.00      7.24 o 
  -4 -10   2      359.76      329.54      5.61 o 
  -3 -10   2     2023.99     2103.85     50.76 o 
  -2 -10   2      977.36     1040.88     17.12 o 
  -1 -10   2     2657.38     2752.01     35.37 o 
   0 -10   2     7035.43     6989.55     13.97 o 
   1 -10   2      246.19      246.69      4.64 o 
   2 -10   2     2808.07     2804.41     28.39 o 
   3 -10   2     1026.68     1039.60      7.09 o 
   4 -10   2     3690.83     3496.74     38.14 o 
   5 -10   2      707.43      657.24      2.85 o 
   6 -10   2     2627.44     2523.71     85.48 o 
   7 -10   2      838.53      797.10      5.11 o 
   8 -10   2       66.86       87.25      2.65 o 
   9 -10   2      742.93      712.14     11.03 o 
  10 -10   2      665.35      668.57      6.83 o 
  11 -10   2     1066.43     1077.56     18.15 o 
  12 -10   2      199.56      172.61     48.21 o 
 -11  -9   2      116.50      140.54     83.16 o 
 -10  -9   2      429.96      377.17    202.85 o 
  -9  -9   2      102.14       84.89     16.57 o 
  -8  -9   2      264.36      276.78     16.14 o 
  -7  -9   2      270.48      243.53      9.53 o 
  -6  -9   2     2129.21     2228.40     44.13 o 
  -5  -9   2      231.35      259.70      1.75 o 
  -4  -9   2      669.20      662.12      5.94 o 
  -3  -9   2      679.38      684.09      1.91 o 
  -2  -9   2     2282.10     2179.28    292.65 o 
  -1  -9   2     4719.87     4623.43    145.98 o 
   0  -9   2      390.30      401.43      8.09 o 
   1  -9   2      467.64      462.73      6.34 o 
   2  -9   2      696.48      670.70      9.48 o 
   3  -9   2      786.52      829.55     22.30 o 
   4  -9   2      428.25      431.99      5.05 o 
   5  -9   2     1925.45     1887.09     11.76 o 
   6  -9   2      397.78      434.69     17.30 o 
   7  -9   2      625.88      499.89     75.57 o 
   8  -9   2      225.44      214.75     17.39 o 
   9  -9   2     2999.97     2983.93     50.58 o 
  10  -9   2     2717.90     2708.77     94.38 o 
  11  -9   2      130.38      115.99      5.85 o 
  12  -9   2      203.35      174.41     48.21 o 
 -12  -8   2        1.07        4.43      6.38 o 
 -11  -8   2       24.16        9.65      4.05 o 
 -10  -8   2      179.41      140.42     49.20 o 
  -9  -8   2      266.68      257.41      8.13 o 
  -8  -8   2      243.24      226.51      5.27 o 
  -7  -8   2      128.03      171.50      3.40 o 
  -6  -8   2       14.37       31.06      2.48 o 
  -5  -8   2     3054.07     3144.01     12.72 o 
  -4  -8   2        9.76       16.09      1.46 o 
  -3  -8   2    18163.07    18884.54     99.58 o 
  -2  -8   2     9739.31     9921.33     82.64 o 
  -1  -8   2      951.60      925.08     36.51 o 
   0  -8   2      867.66      708.12    171.47 o 
   1  -8   2        2.20        1.12      3.78 o 
   2  -8   2      831.17      879.16     13.87 o 
   3  -8   2      835.64      917.03      8.66 o 
   4  -8   2      283.09      268.78      6.40 o 
   5  -8   2     3756.34     3735.76     28.16 o 
   6  -8   2      378.45      394.34     15.74 o 
   7  -8   2      271.73      302.00      4.65 o 
   8  -8   2     4315.03     4273.77     57.98 o 
   9  -8   2      657.03      662.64     16.09 o 
  10  -8   2     1068.49     1056.74     28.70 o 
  11  -8   2      189.03      172.30      3.00 o 
  12  -8   2      358.13      334.88     87.75 o 
  13  -8   2        0.46        8.21      7.99 o 
 -11  -7   2      204.36      171.99     99.67 o 
 -10  -7   2     1277.83     1243.06     46.43 o 
  -9  -7   2      229.71      182.19      9.33 o 
  -8  -7   2      272.73      346.40     19.98 o 
  -7  -7   2      531.94      555.36      4.85 o 
  -6  -7   2     4402.66     4678.82     89.09 o 
  -5  -7   2     4036.46     4384.02     53.33 o 
  -4  -7   2    17317.16    17958.54     25.54 o 
  -3  -7   2     1416.28     1367.53     14.09 o 
  -2  -7   2     3538.51     3554.30     14.60 o 
  -1  -7   2        0.81        4.35      0.92 o 
   0  -7   2      189.44      281.61     22.71 o 
   1  -7   2      696.52      793.21     14.63 o 
   2  -7   2      206.75      188.19     18.68 o 
   3  -7   2       91.86      129.41      1.40 o 
   4  -7   2     3750.87     3691.53      9.46 o 
   5  -7   2       16.57       20.09      5.43 o 
   6  -7   2     7639.64     7728.12     80.56 o 
   7  -7   2     7541.39     7559.51    101.13 o 
   8  -7   2      219.40      221.18      5.71 o 
   9  -7   2     3849.99     3800.77     34.79 o 
  10  -7   2      218.87      209.49      8.90 o 
  11  -7   2      270.51      263.33      5.71 o 
  12  -7   2      516.51      257.32    229.19 o 
  13  -7   2      631.53      649.50     14.24 o 
 -13  -6   2      186.24      174.16    101.36 o 
 -12  -6   2        7.24       19.30     23.10 o 
 -11  -6   2      581.95      469.63    139.77 o 
 -10  -6   2      185.01      172.40      3.47 o 
  -9  -6   2     1664.87     1866.53      4.98 o 
  -8  -6   2       12.63       12.99      3.95 o 
  -7  -6   2     1057.78     1187.96     33.00 o 
  -6  -6   2     4699.23     4614.42    235.96 o 
  -5  -6   2    15688.30    16211.86    849.56 o 
  -4  -6   2      814.33      860.55      6.63 o 
  -3  -6   2     5854.55     5957.10     63.25 o 
  -2  -6   2      326.90      380.42      3.94 o 
  -1  -6   2      158.79      206.34      2.40 o 
   0  -6   2     3399.88     3224.48     29.39 o 
   1  -6   2        1.73        8.48      2.80 o 
   2  -6   2     3607.31     3632.99     27.56 o 
   3  -6   2     5548.53     4849.19    442.03 o 
   4  -6   2        1.03        9.07      2.44 o 
   5  -6   2    14683.64    14881.81     94.67 o 
   6  -6   2     7111.87     7068.73     91.75 o 
   7  -6   2      575.10      590.34      9.78 o 
   8  -6   2      231.57      247.39      5.78 o 
   9  -6   2        6.43        7.09      2.70 o 
  10  -6   2      586.35      577.51     12.29 o 
  11  -6   2     1423.60     1445.78     18.95 o 
  12  -6   2       27.74       31.88      3.92 o 
  13  -6   2      448.66      438.80    114.04 o 
  14  -6   2       74.17       66.71      5.07 o 
 -13  -5   2      208.84      190.11    118.64 o 
 -12  -5   2     1022.41      903.81    487.44 o 
 -11  -5   2       26.35       46.11     10.26 o 
 -10  -5   2     1593.66     1725.29     49.47 o 
  -9  -5   2       24.93       35.60      2.54 o 
  -8  -5   2     2341.23     2271.81     24.65 o 
  -7  -5   2     2228.41     2400.91     92.08 o 
  -6  -5   2     9793.85    10134.31    395.84 o 
  -5  -5   2     1366.19     1360.04     24.02 o 
  -4  -5   2     8942.58     9401.37     50.55 o 
  -3  -5   2     3350.82     3681.09     24.90 o 
  -2  -5   2     6879.28     6774.56     35.83 o 
  -1  -5   2     2433.95     2279.29      4.97 o 
   0  -5   2      293.02      267.35      2.04 o 
   1  -5   2     5359.26     5476.62     57.36 o 
   2  -5   2     3458.74     3055.24     13.66 o 
   3  -5   2     1260.64     1245.37      4.83 o 
   4  -5   2    21642.80    22010.58    296.13 o 
   5  -5   2     7087.40     6558.17    136.57 o 
   6  -5   2     4006.32     3967.25     67.66 o 
   7  -5   2     7927.01     7788.18     44.84 o 
   8  -5   2       44.34       55.46      1.97 o 
   9  -5   2       41.14       50.58      3.49 o 
  10  -5   2      536.71      537.22     13.87 o 
  11  -5   2      141.53      153.40      4.52 o 
  12  -5   2        0.03        7.93      5.33 o 
  13  -5   2      508.96      510.89    130.46 o 
  14  -5   2      597.29      583.36      8.56 o 
 -14  -4   2      880.72      894.93    469.84 o 
 -13  -4   2       20.19       13.82      6.96 o 
 -12  -4   2      898.67      634.08    323.77 o 
 -11  -4   2     1694.08     1741.26     48.53 o 
 -10  -4   2      161.53      181.40      5.15 o 
  -9  -4   2       11.54        8.53      1.94 o 
  -8  -4   2     4373.91     4292.78     46.52 o 
  -7  -4   2     8115.44     8181.59     46.14 o 
  -6  -4   2     2002.70     2010.00     70.42 o 
  -5  -4   2     6625.78     6551.24    250.16 o 
  -4  -4   2      960.07      884.83     25.84 o 
  -3  -4   2      785.16      719.88     12.86 o 
  -2  -4   2      276.38      324.39      1.11 o 
  -1  -4   2     7452.35     7459.72      7.83 o 
   0  -4   2     2577.03     2506.68     69.77 o 
   1  -4   2     5946.07     5814.89     23.23 o 
   2  -4   2      553.04      534.41      4.10 o 
   3  -4   2    13035.01    12229.01     69.98 o 
   4  -4   2     2965.06     2819.93    145.35 o 
   5  -4   2    26403.81    26317.60     90.21 o 
   6  -4   2     5647.69     5592.71     49.21 o 
   7  -4   2      179.83      172.24      9.30 o 
   8  -4   2       51.22       49.59      2.91 o 
   9  -4   2      384.73      395.51      6.22 o 
  10  -4   2      858.60      907.52     21.35 o 
  11  -4   2      154.99      169.50      5.24 o 
  12  -4   2       23.52       29.79      2.18 o 
  13  -4   2      873.66      873.04     28.98 o 
  14  -4   2     2073.43     2005.58     74.74 o 
 -14  -3   2       25.04       28.12     11.98 o 
 -13  -3   2      918.75      898.98     11.13 o 
 -12  -3   2      121.52      122.46      2.88 o 
 -11  -3   2      756.45      724.72     10.27 o 
 -10  -3   2      143.86      135.73      3.07 o 
  -9  -3   2     2407.31     2448.22     20.71 o 
  -8  -3   2        8.44       17.07      5.13 o 
  -7  -3   2     8178.93     8430.35     99.92 o 
  -6  -3   2     1347.02     1253.45      8.56 o 
  -5  -3   2     1235.65     1146.42     22.26 o 
  -4  -3   2     3152.98     3196.65     50.60 o 
  -3  -3   2     4954.53     5071.81     97.08 o 
  -2  -3   2    11360.93    11441.04      8.25 o 
  -1  -3   2     3436.33     3188.30      2.08 o 
   0  -3   2     1612.60     1705.98      3.49 o 
   1  -3   2     3869.32     3747.34     17.67 o 
   2  -3   2     3013.70     2815.76     44.84 o 
   3  -3   2     3900.92     3806.56     30.96 o 
   4  -3   2    11081.63    10664.61    111.95 o 
   5  -3   2     5564.37     5574.70     50.29 o 
   6  -3   2      133.05      280.95     28.77 o 
   7  -3   2      394.47      385.70      7.07 o 
   8  -3   2      720.53      745.33      6.96 o 
   9  -3   2     1853.96     1914.24     25.18 o 
  10  -3   2      126.44      133.68      2.32 o 
  11  -3   2       22.44       30.11      8.61 o 
  12  -3   2     1105.44     1105.91      5.78 o 
  13  -3   2     1316.97     1133.54    171.85 o 
  14  -3   2      311.79      240.31    164.47 o 
 -14  -2   2     2392.44     2313.71     82.83 o 
 -13  -2   2      287.28      277.43     75.61 o 
 -12  -2   2      186.83      199.41      6.63 o 
 -11  -2   2      253.09      237.92     31.44 o 
 -10  -2   2       51.77       66.44      4.29 o 
  -9  -2   2      425.30      395.80     13.52 o 
  -8  -2   2     1478.88     1423.48     36.59 o 
  -7  -2   2        8.96       24.46      2.45 o 
  -6  -2   2     4939.51     4781.72    202.73 o 
  -5  -2   2     8358.52     8312.32    125.84 o 
  -4  -2   2     7136.89     6868.32     61.35 o 
  -3  -2   2     9376.82     9110.02    133.17 o 
  -2  -2   2     2437.19     2573.56     64.59 o 
  -1  -2   2    12903.18    13106.22      9.56 o 
   0  -2   2       46.95       66.91      0.46 o 
   1  -2   2     4706.66     4878.81     37.04 o 
   2  -2   2    11984.58    12209.93     24.48 o 
   3  -2   2    20271.63    19690.08    286.20 o 
   4  -2   2     4995.19     4710.63     60.04 o 
   5  -2   2     5887.75     6323.69     60.33 o 
   6  -2   2      786.49      901.16     19.14 o 
   7  -2   2    12182.50    12597.20    193.53 o 
   8  -2   2     5165.46     5304.31     37.04 o 
   9  -2   2     2209.60     2155.07     27.04 o 
  10  -2   2       69.92       90.42     13.53 o 
  11  -2   2     2549.88     2475.82     13.45 o 
  12  -2   2      676.43      718.44     22.40 o 
  13  -2   2     1410.18     1370.95     15.06 o 
  14  -2   2     1013.91      918.55     48.34 o 
 -14  -1   2       17.50        1.31      2.19 o 
 -13  -1   2     1156.00     1124.36     21.73 o 
 -12  -1   2      332.39      324.92      6.08 o 
 -11  -1   2      351.73      382.66     15.19 o 
 -10  -1   2      895.99      858.74     33.21 o 
  -9  -1   2     1761.17     1727.26     19.45 o 
  -8  -1   2      163.26      162.78      7.12 o 
  -7  -1   2     3502.36     3115.32     22.07 o 
  -6  -1   2      147.91      153.43      5.46 o 
  -5  -1   2    25651.04    23632.87    476.96 o 
  -4  -1   2     9911.11    10111.95    524.40 o 
  -3  -1   2    41376.50    40913.34   1079.90 o 
  -2  -1   2     7745.44     7725.44    222.06 o 
  -1  -1   2    22266.91    22904.58    160.51 o 
   0  -1   2      650.02      630.96      1.37 o 
   1  -1   2     4904.91     5095.80     58.92 o 
   2  -1   2     5794.77     5479.76     21.22 o 
   3  -1   2    17410.09    17747.60    181.65 o 
   4  -1   2       59.62       82.53      1.58 o 
   5  -1   2     3297.64     3028.28     69.94 o 
   6  -1   2    15549.92    15613.08    137.45 o 
   7  -1   2      784.25      842.74     10.31 o 
   8  -1   2     3558.50     3727.61     51.68 o 
   9  -1   2       20.81       28.31      4.22 o 
  10  -1   2     2186.97     2357.41     24.84 o 
  11  -1   2      701.37      700.37     10.35 o 
  12  -1   2     5295.87     5409.25    324.71 o 
  13  -1   2      953.13      840.94    100.99 o 
  14  -1   2       88.10       68.23     53.51 o 
 -14   0   2     1066.86     1079.18     22.80 o 
 -13   0   2      270.04      237.26     25.92 o 
 -12   0   2      107.14      104.14      7.98 o 
 -11   0   2     1370.43     1293.88     25.77 o 
 -10   0   2      252.28      262.75     10.70 o 
  -9   0   2       28.37       35.00      5.36 o 
  -8   0   2     1250.54     1227.17     35.59 o 
  -7   0   2      490.57      472.69      3.47 o 
  -6   0   2    27372.64    26150.34    524.08 o 
  -5   0   2     3904.15     3685.33    122.00 o 
  -4   0   2    18366.81    17418.48    401.83 o 
  -3   0   2      655.59      607.43      2.79 o 
  -2   0   2       58.20       98.38      1.96 o 
  -1   0   2      214.48      219.40      6.16 o 
   0   0   2    26452.49    23710.89    676.54 o 
   1   0   2     3380.63     3201.00     86.05 o 
   2   0   2     2364.12     2178.36    122.66 o 
   3   0   2     4728.41     4726.11     73.86 o 
   4   0   2       51.32       94.60      3.62 o 
   5   0   2    14353.75    13990.27    420.25 o 
   6   0   2     2399.42     2509.03     19.67 o 
   7   0   2     8907.04     9096.28    147.64 o 
   8   0   2      251.77      273.90      3.97 o 
   9   0   2     1925.32     1813.22     43.52 o 
  10   0   2     1708.96     1676.45     29.66 o 
  11   0   2     3697.59     3531.15    209.64 o 
  12   0   2        1.17        2.52      2.15 o 
  13   0   2       61.48       16.42     16.07 o 
  14   0   2       34.98        7.26     13.16 o 
 -15   1   2      160.51      119.31     37.21 o 
 -14   1   2       34.17       26.39     13.58 o 
 -13   1   2      624.09      578.19     33.33 o 
 -12   1   2      676.76      655.00     27.77 o 
 -11   1   2       41.09       34.48      6.06 o 
 -10   1   2      133.00      114.95      4.44 o 
  -9   1   2       43.71       29.93      4.04 o 
  -8   1   2      673.40      670.12      5.74 o 
  -7   1   2    18320.26    18486.41    771.12 o 
  -6   1   2     2381.03     2378.27      5.97 o 
  -5   1   2     9059.68     8719.96    326.25 o 
  -4   1   2      609.25      545.61      6.78 o 
  -3   1   2      186.91      205.41      8.61 o 
  -2   1   2     1919.50     1860.97     34.59 o 
  -1   1   2     1002.28     1106.61      4.38 o 
   0   1   2      549.01      474.93      5.47 o 
   1   1   2     4119.50     4479.97     11.70 o 
   2   1   2    11413.94    10874.46    402.84 o 
   3   1   2    12904.95    11739.54    486.76 o 
   4   1   2    17501.62    17090.57    291.09 o 
   5   1   2     1153.90     1191.87     26.27 o 
   6   1   2    14059.80    13273.81    111.58 o 
   7   1   2       28.39       38.60      1.04 o 
   8   1   2     1231.32     1338.68      9.68 o 
   9   1   2     1250.33     1189.14     11.14 o 
  10   1   2     1148.66     1267.32     26.36 o 
  11   1   2        3.62       14.97      8.66 o 
  12   1   2      154.51      175.98      5.63 o 
  13   1   2      165.05      127.64     98.16 o 
  14   1   2     2190.47     2462.04     16.08 o 
 -15   2   2      203.14      234.89     19.06 o 
 -14   2   2       54.40       41.12     15.04 o 
 -13   2   2      183.71      187.58     10.12 o 
 -12   2   2     1466.87     1411.89     37.17 o 
 -11   2   2      358.77      361.90     14.36 o 
 -10   2   2      668.09      707.12     30.00 o 
  -9   2   2     6025.65     6196.94    314.60 o 
  -8   2   2    13834.58    13710.38    382.42 o 
  -7   2   2       62.25       65.84      4.93 o 
  -6   2   2    13635.35    13547.40     46.47 o 
  -5   2   2     4830.43     4903.95     85.71 o 
  -4   2   2      544.15      605.40     14.44 o 
  -3   2   2       34.38       34.96      5.04 o 
  -2   2   2        2.31       11.26      4.55 o 
  -1   2   2       14.50        8.74      1.25 o 
   0   2   2    20861.38    22044.43     11.25 o 
   1   2   2    12422.17    12639.72      6.47 o 
   2   2   2      858.22      603.37      1.25 o 
   3   2   2     4610.89     4713.64     36.34 o 
   4   2   2    14663.01    14727.34    193.70 o 
   5   2   2    10771.31    10406.87    225.98 o 
   6   2   2      378.65      430.88     14.02 o 
   7   2   2      251.21      270.01      5.50 o 
   8   2   2     2756.09     2769.53     40.68 o 
   9   2   2     1509.88     1552.15     24.21 o 
  10   2   2       58.00       56.28      3.60 o 
  11   2   2      821.20      824.96     69.16 o 
  12   2   2      671.11      694.68     58.81 o 
  13   2   2     1785.80        0.92      1.31 o 
  14   2   2       79.11       43.58      8.44 o 
 -14   3   2      214.55      207.88     57.99 o 
 -13   3   2      962.42      951.95     36.78 o 
 -12   3   2      487.86      486.50     16.56 o 
 -11   3   2       11.43       28.99     15.96 o 
 -10   3   2     5517.80     5455.05    150.89 o 
  -9   3   2     1296.23     1302.94     48.85 o 
  -8   3   2     7100.88     6949.49    191.76 o 
  -7   3   2     1627.14     1597.14     44.22 o 
  -6   3   2     1429.04     1596.37     49.94 o 
  -5   3   2        5.83       12.94      1.87 o 
  -4   3   2     1820.60     1909.47     53.02 o 
  -3   3   2     4727.48     4718.56    104.99 o 
  -2   3   2     1077.73     1048.11     14.49 o 
  -1   3   2      718.21      764.00      3.37 o 
   0   3   2    17798.34    17640.32     68.55 o 
   1   3   2    68672.17    71427.49   1093.63 o 
   2   3   2      465.68      473.00      3.61 o 
   3   3   2     5162.35     5054.53     77.77 o 
   4   3   2    10873.30    11592.11     68.00 o 
   5   3   2        0.86       73.61     30.44 o 
   6   3   2       98.91       93.04      2.55 o 
   7   3   2      433.94      400.99      3.92 o 
   8   3   2      646.07      603.46     25.19 o 
   9   3   2      306.24      331.71      3.23 o 
  10   3   2       17.00        7.68      5.70 o 
  11   3   2     1130.96     1181.07     54.91 o 
  12   3   2     1699.36     1431.59    171.00 o 
  13   3   2       73.21      109.94      6.97 o 
  14   3   2      744.20      801.89      9.59 o 
 -14   4   2      807.40      791.46     79.67 o 
 -13   4   2      274.61      298.45     21.44 o 
 -12   4   2        0.28       -3.53      3.53 o 
 -11   4   2     3220.94     3081.27    160.39 o 
 -10   4   2     1144.21     1122.31     46.16 o 
  -9   4   2     6008.84     5717.45    216.15 o 
  -8   4   2     2184.59     2186.99     96.03 o 
  -7   4   2        7.83       11.66      2.33 o 
  -6   4   2     3037.28     3034.18     69.02 o 
  -5   4   2      157.06      199.25     13.29 o 
  -4   4   2    12218.17    12300.99     55.86 o 
  -3   4   2      116.93       83.76      2.57 o 
  -2   4   2     5264.03     5384.10     30.57 o 
  -1   4   2     2527.77     2363.94     38.15 o 
   0   4   2    13268.21    13165.73     46.26 o 
   1   4   2     1675.70     1519.56      2.35 o 
   2   4   2    17381.47    17844.63    151.36 o 
   3   4   2      650.95      602.24      5.80 o 
   4   4   2      357.94      393.83     13.76 o 
   5   4   2        1.80        4.76      2.91 o 
   6   4   2      241.63      241.49      3.98 o 
   7   4   2     4020.50     4091.72     31.43 o 
   8   4   2        3.79       14.45      3.48 o 
   9   4   2       35.24       31.70      2.82 o 
  10   4   2     2911.38     2887.97    184.36 o 
  11   4   2     2040.33     2506.14     10.40 o 
  12   4   2     1362.30     1146.01    113.36 o 
  13   4   2     2232.18     2487.86     15.19 o 
 -14   5   2      708.26      724.84     68.39 o 
 -13   5   2       96.71       93.24      6.54 o 
 -12   5   2     1717.09     1753.13    151.31 o 
 -11   5   2        1.81        0.30      3.17 o 
 -10   5   2     4786.92     4633.42    244.23 o 
  -9   5   2      332.43      320.59     11.68 o 
  -8   5   2       75.58       73.81      3.09 o 
  -7   5   2        6.07       11.31      2.90 o 
  -6   5   2     3133.03     3110.65      8.59 o 
  -5   5   2     9067.95     8937.81    218.02 o 
  -4   5   2      221.04      289.56      7.11 o 
  -3   5   2     5229.73     5269.23     28.68 o 
  -2   5   2      856.79      785.04      2.62 o 
  -1   5   2    13019.89    13128.31    105.91 o 
   0   5   2     5471.65     5290.78    155.46 o 
   1   5   2    32572.87    33139.79    203.68 o 
   2   5   2     4503.55     5109.98     40.64 o 
   3   5   2     5041.77     5355.15    132.52 o 
   4   5   2       83.79       95.24      4.93 o 
   5   5   2      632.26      638.41      2.84 o 
   6   5   2     2482.00     2631.98     14.38 o 
   7   5   2      190.96      213.95      1.80 o 
   8   5   2       51.17       55.18      1.70 o 
   9   5   2     4844.62     5272.38    125.58 o 
  10   5   2     1447.76     1550.39     78.30 o 
  11   5   2     2977.16     3235.43    144.45 o 
 -14   6   2       50.02       21.38     12.43 o 
 -13   6   2      893.96      804.22     52.05 o 
 -12   6   2      100.35      110.53      4.79 o 
 -11   6   2     2963.69     2881.22    170.30 o 
 -10   6   2      203.08      211.24     14.70 o 
  -9   6   2      191.89      181.51     10.03 o 
  -8   6   2      337.41      326.10      4.41 o 
  -7   6   2     4570.86     4536.31    142.10 o 
  -6   6   2     2332.38     2295.33     65.38 o 
  -5   6   2     1292.85     1323.39     19.70 o 
  -4   6   2      664.87      674.30     10.82 o 
  -3   6   2     1022.68     1132.20     11.02 o 
  -2   6   2     6394.95     6527.52     12.81 o 
  -1   6   2    12364.59    12702.99    128.78 o 
   0   6   2     9510.16     9328.43     74.66 o 
   1   6   2       22.93      103.59      6.25 o 
   2   6   2      371.60      392.95      2.04 o 
   3   6   2        8.47       12.32      1.89 o 
   4   6   2     4402.26     4331.40     52.66 o 
   5   6   2     4700.17     4904.32    111.93 o 
   6   6   2        0.50        5.86      3.57 o 
   7   6   2      282.58      346.07     11.14 o 
   8   6   2     1109.12     1189.94     11.24 o 
   9   6   2       97.32      117.36      6.59 o 
  10   6   2     3548.99     3958.84    126.22 o 
  11   6   2     1189.36     1208.66     83.63 o 
  12   6   2       89.15      125.03      6.74 o 
 -13   7   2      412.42      412.32     21.57 o 
 -12   7   2      397.50      356.72     23.70 o 
 -11   7   2       63.42       61.32      6.68 o 
 -10   7   2       52.89       53.48      3.10 o 
  -9   7   2       18.12       18.36      3.68 o 
  -8   7   2     3460.66     3516.79     41.17 o 
  -7   7   2     2351.57     2415.27     45.70 o 
  -6   7   2     1784.03     1843.85      7.11 o 
  -5   7   2      440.55      411.15      6.12 o 
  -4   7   2      122.28      116.74      3.40 o 
  -3   7   2       30.17       25.50      4.51 o 
  -2   7   2     2608.90     2461.55      7.90 o 
  -1   7   2     5865.09     5833.39    223.57 o 
   0   7   2       16.84       31.09      2.80 o 
   1   7   2     1529.09     1728.56     15.40 o 
   2   7   2     5957.29     6274.45     64.82 o 
   3   7   2     7421.97     7345.15    217.66 o 
   4   7   2      299.33      295.18      2.92 o 
   5   7   2     2534.04     2557.35      6.10 o 
   6   7   2      209.97      232.92      2.67 o 
   7   7   2     1863.53     2067.84     27.95 o 
   8   7   2       30.36       21.46      2.27 o 
   9   7   2     3467.71     3575.17    103.30 o 
  10   7   2      984.38      961.22     70.30 o 
  11   7   2      184.00      126.55      3.96 o 
 -13   8   2       14.86       16.09      8.20 o 
 -12   8   2        1.41        2.09      7.90 o 
 -11   8   2      331.17      311.66     22.02 o 
 -10   8   2     1159.06     1095.22     82.62 o 
  -9   8   2     6942.70     6984.56    145.84 o 
  -8   8   2       27.09       42.29      4.38 o 
  -7   8   2     8228.12     8114.93    166.66 o 
  -6   8   2      463.63      421.79      8.29 o 
  -5   8   2      642.27      565.70      3.85 o 
  -4   8   2      265.70      253.07      6.63 o 
  -3   8   2     2488.18     2530.47     14.82 o 
  -2   8   2      680.28      661.61      4.13 o 
  -1   8   2     1689.01     1761.66     12.21 o 
   0   8   2     2224.92     2328.27     24.52 o 
   1   8   2     3588.80     3536.73      5.80 o 
   2   8   2     6185.64     6523.45     37.32 o 
   3   8   2      140.20      167.54      6.69 o 
   4   8   2     3474.19     3609.99     35.01 o 
   5   8   2       77.18       76.98      1.87 o 
   6   8   2      473.12      477.29      4.61 o 
   7   8   2     1611.85     1656.32     29.60 o 
   8   8   2     1718.51     1875.74     32.41 o 
   9   8   2      109.32      101.47     15.95 o 
  10   8   2      562.65        0.07      1.45 o 
  11   8   2      245.16       -2.69      2.69 o 
 -12   9   2       88.84       74.08      8.23 o 
 -11   9   2     1631.49     1729.89     33.85 o 
 -10   9   2     4350.69     4112.14    250.89 o 
  -9   9   2      965.22      862.07      7.84 o 
  -8   9   2     3862.36     3784.29     59.71 o 
  -7   9   2      257.97      239.30      8.73 o 
  -6   9   2      226.07      234.77     10.57 o 
  -5   9   2     1530.05     1445.56      6.34 o 
  -4   9   2      618.51      601.89      7.03 o 
  -3   9   2       47.39       60.07      3.30 o 
  -2   9   2       59.75       79.28      8.36 o 
  -1   9   2       10.39       14.96      3.55 o 
   0   9   2     2725.75     2843.59     21.05 o 
   1   9   2      902.76      931.02      6.19 o 
   2   9   2     2315.55     2496.00     10.33 o 
   3   9   2     2950.89     3193.50     58.27 o 
   4   9   2      300.20      393.18     12.84 o 
   5   9   2        0.19       -3.32      3.32 o 
   6   9   2     3008.27     3367.60     41.54 o 
   7   9   2      572.52      654.16     15.15 o 
   8   9   2      433.71      337.94    103.27 o 
   9   9   2      691.76        0.19      1.34 o 
  10   9   2      135.52      106.41     55.89 o 
 -12  10   2      421.10      420.99     22.32 o 
 -11  10   2     1627.18     1319.54    215.93 o 
 -10  10   2      490.16      449.39     23.29 o 
  -9  10   2     2483.67     2511.38     52.78 o 
  -7  10   2        0.22       -0.44      8.33 o 
  -6  10   2      713.61      734.80     21.27 o 
  -5  10   2       15.91       17.18      8.81 o 
  -4  10   2     1456.25     1460.06     18.20 o 
  -3  10   2       57.45       55.15     13.03 o 
  -2  10   2       63.77       51.55      8.85 o 
  -1  10   2     4570.81     4771.36     15.34 o 
   0  10   2     1514.11     1657.07     27.37 o 
   1  10   2     5847.28     6264.65     14.54 o 
   2  10   2     4515.58     4768.65     17.17 o 
   3  10   2      162.23      196.16      7.61 o 
   4  10   2      180.81      199.68      2.49 o 
   5  10   2      830.06      861.59      4.25 o 
   6  10   2        0.46        8.09      2.04 o 
   7  10   2      336.00      225.82    119.32 o 
   8  10   2        7.17        6.79      3.07 o 
   9  10   2      404.41      315.32    161.11 o 
 -11  11   2     1257.11     1178.86     81.70 o 
 -10  11   2     2300.11     2105.10    117.84 o 
  -9  11   2        2.24        5.63      5.08 o 
  -8  11   2      201.78      189.91     14.42 o 
  -7  11   2       14.24        8.56      4.15 o 
  -6  11   2      129.78      109.97      5.42 o 
  -5  11   2       76.34       80.60      4.14 o 
  -4  11   2        6.12       26.48     13.18 o 
  -3  11   2      704.50      714.16      5.53 o 
  -2  11   2     2913.43     2945.85     11.19 o 
  -1  11   2      262.21      249.42      9.18 o 
   0  11   2     5464.13     5828.20     14.93 o 
   1  11   2     3426.69     3609.68     11.24 o 
   2  11   2      892.34      993.85     29.87 o 
   3  11   2      337.20      439.43      4.38 o 
   4  11   2     1465.29     1484.18     28.86 o 
   5  11   2       34.27       44.70     12.34 o 
   6  11   2      335.42      304.24    157.15 o 
   7  11   2      368.67      333.29    171.27 o 
   8  11   2      413.61      372.27    190.92 o 
 -10  12   2      196.32      167.56     40.67 o 
  -9  12   2        3.01       -2.16      9.22 o 
  -8  12   2        0.81       10.45      5.04 o 
  -7  12   2      226.21      212.82     10.27 o 
  -6  12   2        0.24       13.25     20.92 o 
  -5  12   2        8.26       10.07      4.36 o 
  -4  12   2      920.93      914.61     17.26 o 
  -3  12   2      765.09      810.72      5.75 o 
  -2  12   2      598.33      611.05      5.40 o 
  -1  12   2     5072.46     5435.36     20.11 o 
   0  12   2      882.46      921.14      8.08 o 
   1  12   2      444.67      524.70     12.93 o 
   2  12   2        0.78       -1.96      4.70 o 
   3  12   2       37.00       24.67      8.78 o 
   4  12   2      321.26      285.56    164.23 o 
   5  12   2      120.16       92.83     61.14 o 
   6  12   2        0.88        1.46      1.50 o 
   7  12   2      128.62       88.34     47.15 o 
  -8  13   2     1222.01     1065.81    346.09 o 
  -7  13   2       90.06       68.93      7.30 o 
  -6  13   2      128.06      138.47      5.34 o 
  -5  13   2      389.99      361.72     16.10 o 
  -4  13   2      609.47      604.16      6.17 o 
  -3  13   2     2297.19     2285.52     75.29 o 
  -2  13   2     1610.01     1666.56     30.03 o 
  -1  13   2       79.69       96.10      4.49 o 
   0  13   2        0.43        0.63      4.05 o 
   1  13   2       25.14       27.04      5.09 o 
   2  13   2      780.28      764.55    420.88 o 
   3  13   2      369.85      300.25    176.26 o 
   4  13   2       29.86       30.15     21.23 o 
   5  13   2        0.04        1.27      3.70 o 
  -6  14   2      779.27      766.95      8.14 o 
  -5  14   2      120.31      124.54     10.82 o 
  -4  14   2     1861.60     1899.37      9.48 o 
  -3  14   2     1329.91     1448.82     43.31 o 
  -2  14   2       35.86       41.94      7.96 o 
  -1  14   2      118.53      168.32      4.86 o 
   0  14   2      300.59      305.50     12.98 o 
   1  14   2      501.65      491.54    288.84 o 
   2  14   2       77.29       42.43     38.64 o 
   3  14   2      489.06      512.75    293.42 o 
  -2  15   2      308.85      315.19      5.54 o 
  -1  15   2       27.64       29.57      6.60 o 
  -3 -15   3       10.20       12.51      7.34 o 
  -2 -15   3     1555.60     1629.00     13.44 o 
  -1 -15   3       50.54       74.49      8.39 o 
   1 -15   3      140.35      144.56      7.73 o 
   2 -15   3      393.76      406.62      8.65 o 
   3 -15   3      538.63      585.91      9.32 o 
   4 -15   3      128.72      156.41      6.19 o 
   5 -15   3     1217.97     1214.81     37.97 o 
  -5 -14   3      115.87      123.25     76.87 o 
  -4 -14   3        1.42        8.15      3.95 o 
  -2 -14   3      350.34      405.09      8.13 o 
  -1 -14   3      589.10      456.29      7.95 o 
   0 -14   3     1093.36     1196.25     10.15 o 
   1 -14   3     1722.90     1959.53     21.01 o 
   2 -14   3      176.56      217.05      8.00 o 
   3 -14   3      514.64      518.34     10.76 o 
   4 -14   3     1038.15     1070.60      9.11 o 
   5 -14   3       44.68       51.78     10.47 o 
   6 -14   3      605.26      591.23     20.70 o 
   7 -14   3      454.08      388.82     48.68 o 
  -7 -13   3       81.82       78.52     50.60 o 
  -6 -13   3      258.99      278.85    159.35 o 
  -5 -13   3      146.77      152.93     11.40 o 
  -4 -13   3      281.20      322.67      4.76 o 
  -3 -13   3      369.80      375.66      7.49 o 
  -1 -13   3      767.27      850.25      8.23 o 
   0 -13   3      570.38      607.09      7.39 o 
   1 -13   3      374.67      379.86      7.59 o 
   2 -13   3     1670.42     1288.95    252.08 o 
   3 -13   3     1131.67     1031.48     67.48 o 
   4 -13   3        1.30        0.03      2.50 o 
   5 -13   3        6.63        9.22      3.47 o 
   6 -13   3      566.60      517.25     33.97 o 
   7 -13   3      112.60      105.72      5.58 o 
   8 -13   3      400.52      371.35     17.00 o 
   9 -13   3      638.06      589.69     22.83 o 
  -8 -12   3       75.40       71.27     49.22 o 
  -7 -12   3       23.87       15.75      7.63 o 
  -6 -12   3       79.00       74.56      6.88 o 
  -5 -12   3      243.84      280.31      5.24 o 
  -4 -12   3     1437.39     1404.38     50.93 o 
  -3 -12   3       63.52       57.06      6.38 o 
  -2 -12   3        0.48       -5.63      5.63 o 
  -1 -12   3     4601.55     4623.45     16.35 o 
   0 -12   3       38.85       20.84      6.79 o 
   2 -12   3     1707.62     1706.03     27.03 o 
   3 -12   3      627.80      564.44     19.12 o 
   4 -12   3       38.07       38.57      4.45 o 
   5 -12   3      458.56      429.55     15.47 o 
   6 -12   3       15.61       16.08      2.08 o 
   7 -12   3      287.70      316.99     12.31 o 
   8 -12   3       96.02      103.46      6.55 o 
   9 -12   3      344.63      316.93     13.15 o 
  10 -12   3      487.54      504.24     17.41 o 
  -9 -11   3      240.20      216.63    124.87 o 
  -8 -11   3      568.48      567.99    306.66 o 
  -7 -11   3        7.63        5.92     10.74 o 
  -6 -11   3      345.47      346.40     13.98 o 
  -5 -11   3     1305.33     1385.88     21.38 o 
  -4 -11   3      269.59      275.43      3.70 o 
  -3 -11   3      386.93      390.74      7.12 o 
  -2 -11   3     3158.46     3445.86     12.54 o 
  -1 -11   3      158.91      156.61      6.56 o 
   1 -11   3       17.32       20.07      9.94 o 
   2 -11   3     3178.54     3154.80     32.65 o 
   3 -11   3      371.64      373.45      6.78 o 
   4 -11   3      806.93      729.62      6.61 o 
   5 -11   3      131.14      143.83     14.82 o 
   6 -11   3     1057.31     1019.53     20.55 o 
   7 -11   3      645.59      610.56     25.01 o 
   8 -11   3      425.38      437.78      3.25 o 
   9 -11   3      394.53      380.05      3.57 o 
  10 -11   3     1270.73     1229.95     22.21 o 
  11 -11   3     2143.91     2032.32   1043.47 o 
 -10 -10   3      730.75      697.66    380.85 o 
  -9 -10   3      112.45      119.17     71.25 o 
  -8 -10   3      139.73      145.91      3.55 o 
  -7 -10   3      388.81      435.47      4.13 o 
  -6 -10   3      173.25      172.42     13.07 o 
  -5 -10   3       58.49       71.91      3.22 o 
  -4 -10   3      861.88      927.46      4.28 o 
  -3 -10   3      256.32      286.02      5.56 o 
  -2 -10   3     3753.10     3935.11     17.07 o 
  -1 -10   3     4975.50     5371.77     12.92 o 
   0 -10   3       19.32       54.90      5.37 o 
   1 -10   3     5483.84     5388.47     95.25 o 
   2 -10   3       60.93       60.48      2.85 o 
   3 -10   3      396.91      364.21      5.66 o 
   4 -10   3     1284.85      937.86    172.06 o 
   5 -10   3     1063.93     1021.90     25.54 o 
   6 -10   3       21.05       19.95      3.16 o 
   7 -10   3       27.03       24.63      4.65 o 
   8 -10   3        8.64        8.26      3.05 o 
   9 -10   3     2771.63     2746.51      7.49 o 
  10 -10   3     3461.43     3410.38     34.27 o 
  11 -10   3      143.08      115.55     29.02 o 
  12 -10   3      880.23      812.81     23.30 o 
 -11  -9   3      257.10      194.50     54.15 o 
 -10  -9   3      209.11      214.68     56.49 o 
  -9  -9   3      457.33      464.09     16.90 o 
  -8  -9   3      932.19      942.40     24.64 o 
  -7  -9   3      113.45       98.03      3.33 o 
  -6  -9   3      132.11      108.09      4.58 o 
  -5  -9   3        1.06        6.76      2.80 o 
  -4  -9   3      252.76      266.22     31.11 o 
  -3  -9   3     3413.76     3449.31     10.69 o 
  -2  -9   3     4877.51     4804.94     11.73 o 
   0  -9   3     3466.71     3656.21     10.79 o 
   1  -9   3     3627.01     3582.99     18.61 o 
   2  -9   3      109.62      100.46      6.05 o 
   3  -9   3     1851.86     1815.09      7.90 o 
   4  -9   3      176.97      140.96     27.86 o 
   5  -9   3      111.78      100.81      4.34 o 
   6  -9   3     1021.38      983.31     22.28 o 
   7  -9   3        5.44       12.08      2.19 o 
   8  -9   3     2215.27     2225.67     15.31 o 
   9  -9   3     1784.61     1779.09     13.77 o 
  10  -9   3      398.80      393.99     13.19 o 
  11  -9   3     1561.74     1475.26    135.11 o 
  12  -9   3        1.38        5.45      4.90 o 
 -12  -8   3      248.02      244.13     63.39 o 
 -11  -8   3      317.02      335.76     89.43 o 
 -10  -8   3     1093.02     1144.56      5.46 o 
  -9  -8   3      320.99      286.52     10.69 o 
  -8  -8   3     2153.09     2406.33     47.70 o 
  -7  -8   3     1923.28     1846.10     46.83 o 
  -6  -8   3     1844.07     2013.54     28.41 o 
  -5  -8   3      165.50      160.73      3.10 o 
  -4  -8   3     9024.67     9414.92    189.96 o 
  -3  -8   3     4457.93     4522.13     11.63 o 
  -2  -8   3     2248.12     2337.13      8.06 o 
  -1  -8   3     2354.79     2258.60      7.31 o 
   0  -8   3     2729.32     2718.62      7.82 o 
   1  -8   3      914.66      863.42     11.15 o 
   2  -8   3      136.93      154.93      1.69 o 
   3  -8   3     1441.28     1147.60    215.86 o 
   4  -8   3      318.68      301.81      4.17 o 
   5  -8   3     1124.48     1151.97      9.21 o 
   6  -8   3     1156.54     1146.68      8.22 o 
   7  -8   3     8967.16     8912.49     22.81 o 
   8  -8   3      463.22      411.84     71.84 o 
   9  -8   3     3205.78     3314.95     46.83 o 
  10  -8   3     1497.53     1312.78    236.82 o 
  11  -8   3        0.11       -0.80      3.43 o 
  12  -8   3        0.16        8.02      3.72 o 
  13  -8   3        4.20        7.22      5.97 o 
 -12  -7   3      554.31      565.91    302.07 o 
 -11  -7   3      508.79      430.47    227.45 o 
 -10  -7   3       37.15       37.70      6.22 o 
  -9  -7   3     3800.73     4230.63     87.95 o 
  -8  -7   3       98.05       94.25      8.24 o 
  -7  -7   3     1173.40     1239.19     65.95 o 
  -6  -7   3      748.50      717.89     33.37 o 
  -5  -7   3    12924.20    13341.25    198.88 o 
  -4  -7   3      143.01      189.70      6.96 o 
  -3  -7   3     3781.03     3638.24     10.86 o 
  -2  -7   3     1646.50     1644.62      5.88 o 
  -1  -7   3      446.98      453.79      3.97 o 
   0  -7   3      839.89      781.28      4.99 o 
   1  -7   3      298.96      278.63      5.93 o 
   2  -7   3     1027.46      955.24      8.95 o 
   3  -7   3        6.41        6.95      2.25 o 
   4  -7   3     1365.89     1300.78     12.22 o 
   5  -7   3     4271.31     4084.63     20.41 o 
   6  -7   3     7817.21     7634.78     95.33 o 
   7  -7   3     2398.15     2427.65     46.47 o 
   8  -7   3     6072.50     6281.18     97.26 o 
   9  -7   3      136.44      130.96      2.63 o 
  10  -7   3      266.82      276.45     10.43 o 
  11  -7   3      734.62      741.01     11.04 o 
  12  -7   3       40.39       33.04     11.51 o 
  13  -7   3      243.69      199.26     54.15 o 
 -13  -6   3        5.43        5.59      2.43 o 
 -12  -6   3      470.09      462.63    255.16 o 
 -11  -6   3       28.56       41.62      3.68 o 
 -10  -6   3     4292.71     4836.84    392.01 o 
  -9  -6   3      591.91      646.95     10.40 o 
  -8  -6   3      820.25      883.83      3.34 o 
  -7  -6   3      929.53      951.92     24.94 o 
  -6  -6   3     6506.94     6665.35    276.66 o 
  -5  -6   3     1592.60     1675.71      3.32 o 
  -4  -6   3     9298.14     9294.34    238.20 o 
  -3  -6   3      562.18      528.43      7.90 o 
  -2  -6   3     7494.52     7696.24     13.48 o 
  -1  -6   3     1368.98     1265.69      5.10 o 
   0  -6   3     4749.02     4773.12      7.66 o 
   1  -6   3    15802.79    14686.52    503.07 o 
   2  -6   3       21.77       25.61      3.63 o 
   3  -6   3     2515.73     2409.54     26.24 o 
   4  -6   3     5101.95     5030.79     49.96 o 
   5  -6   3     8072.24     7890.08     63.21 o 
   6  -6   3     1147.18     1161.43      9.14 o 
   7  -6   3     1718.80     1879.71     25.19 o 
   8  -6   3      105.62      110.47      4.56 o 
   9  -6   3        7.49       12.08      3.08 o 
  10  -6   3        3.55       12.54      5.37 o 
  11  -6   3     2010.97     1961.35     15.46 o 
  12  -6   3     1234.61     1263.87     13.32 o 
  13  -6   3      403.41      367.83     98.89 o 
  14  -6   3       25.38       34.92      3.77 o 
 -13  -5   3      469.78      442.84    229.53 o 
 -12  -5   3      915.16      894.33    462.93 o 
 -11  -5   3     6011.32     5663.45    117.76 o 
 -10  -5   3      140.41      136.92      5.96 o 
  -9  -5   3      711.79      679.97    134.55 o 
  -8  -5   3       18.14       19.80      5.86 o 
  -7  -5   3     1039.36     1022.56     56.34 o 
  -6  -5   3     2141.27     2207.85      6.34 o 
  -5  -5   3     2117.01     2048.06     69.45 o 
  -4  -5   3     2157.74     2123.46      4.08 o 
  -3  -5   3     1046.32      903.61     19.88 o 
  -1  -5   3    13984.42    14147.38     14.22 o 
   0  -5   3     7685.87     7281.84      8.92 o 
   1  -5   3     2436.66     2338.21      8.09 o 
   2  -5   3     6678.70     6738.63     89.94 o 
   3  -5   3     5307.24     4922.95     37.85 o 
   4  -5   3     3050.77     2760.68     28.33 o 
   5  -5   3     5098.19     4997.55     29.79 o 
   6  -5   3    11274.85    11394.03     95.28 o 
   7  -5   3        8.17        8.65      1.56 o 
   8  -5   3        7.71       17.66      5.24 o 
   9  -5   3       20.32       22.51      3.35 o 
  10  -5   3     3304.92     3327.37    121.73 o 
  11  -5   3      226.50      239.48      4.76 o 
  12  -5   3      604.22      589.39     15.33 o 
  13  -5   3        4.28        3.79      1.95 o 
  14  -5   3     1512.24     1440.55     67.17 o 
 -14  -4   3       40.21       33.43     26.58 o 
 -13  -4   3     2120.57     2131.26     73.77 o 
 -12  -4   3     2001.26     1879.22     94.30 o 
 -11  -4   3      507.45      515.59     10.63 o 
 -10  -4   3     1313.93     1268.43      6.77 o 
  -9  -4   3        0.22       -1.98      1.98 o 
  -8  -4   3      411.15      449.25      4.01 o 
  -7  -4   3      831.75      790.58      4.64 o 
  -6  -4   3     5091.33     5234.67    102.59 o 
  -5  -4   3     1532.81     1555.28     42.15 o 
  -4  -4   3      199.19      213.97      8.30 o 
  -3  -4   3     4024.78     3872.88     73.78 o 
  -2  -4   3    23947.09    22719.37     11.70 o 
   0  -4   3      836.07      797.79      3.26 o 
   1  -4   3      385.68      328.87      3.14 o 
   2  -4   3     8364.54     8603.66     80.64 o 
   3  -4   3     1653.19     1667.95     20.82 o 
   4  -4   3     9091.25     8574.24     69.65 o 
   5  -4   3     8188.77     8154.73     72.48 o 
   6  -4   3     1265.14     1313.09     17.71 o 
   7  -4   3       76.34       82.45      3.04 o 
   8  -4   3      661.45      663.42      3.30 o 
   9  -4   3     4462.74     4493.86     74.43 o 
  10  -4   3      434.30      453.45      5.99 o 
  11  -4   3      975.02      991.54      9.69 o 
  12  -4   3        2.89        7.23      2.11 o 
  13  -4   3      668.56      698.04      5.10 o 
  14  -4   3      167.22      128.14     41.30 o 
 -14  -3   3     2258.84     2212.29     10.46 o 
 -13  -3   3      310.38      269.84     73.52 o 
 -12  -3   3     1086.57     1037.57     41.07 o 
 -11  -3   3      121.07      143.41      7.05 o 
 -10  -3   3       37.27       35.99      4.07 o 
  -9  -3   3     1453.84     1487.19     43.85 o 
  -8  -3   3     2275.33     2148.34     26.53 o 
  -7  -3   3      504.33      522.34      7.38 o 
  -6  -3   3      184.60      190.29     39.69 o 
  -5  -3   3     2592.81     2538.10     54.47 o 
  -4  -3   3     5990.65     5954.51     92.30 o 
  -3  -3   3    19985.20    19238.63    145.50 o 
  -2  -3   3      522.18      540.16      2.66 o 
  -1  -3   3     1126.65     1304.47      3.18 o 
   0  -3   3      804.04      800.15     11.45 o 
   1  -3   3      304.24      283.13      3.87 o 
   2  -3   3     1186.05     1147.20     14.96 o 
   3  -3   3     4469.44     4299.48     22.94 o 
   4  -3   3     1549.29     1494.38      6.52 o 
   5  -3   3       11.66       13.99      4.24 o 
   6  -3   3      810.63      812.75      8.25 o 
   7  -3   3     7406.18     7372.86    149.07 o 
   8  -3   3     7124.17     7533.23    127.73 o 
   9  -3   3      292.66      285.76      7.23 o 
  10  -3   3     2783.86     2829.90     25.28 o 
  11  -3   3        3.59        0.64      3.68 o 
  12  -3   3      488.60      453.15     23.04 o 
  13  -3   3      122.70       95.06     31.14 o 
  14  -3   3      822.00      761.90     60.80 o 
 -14  -2   3      161.80      183.11     46.13 o 
 -13  -2   3      989.83      911.15     29.56 o 
 -12  -2   3      123.93      143.91      9.47 o 
 -11  -2   3       84.25       81.34      5.34 o 
 -10  -2   3     2832.05     2801.96     48.99 o 
  -9  -2   3       97.30       90.26      8.44 o 
  -8  -2   3      330.41      372.29      7.52 o 
  -7  -2   3     2253.36     2203.77     64.12 o 
  -6  -2   3     2078.90     2093.00     57.82 o 
  -5  -2   3    20363.85    20302.26    517.80 o 
  -4  -2   3    11916.87    11183.71    240.89 o 
  -3  -2   3    18795.00    19976.06    692.31 o 
  -2  -2   3    40248.51    41197.48     20.21 o 
  -1  -2   3     1731.51     1747.88     33.66 o 
   0  -2   3     6208.33     6735.48      5.30 o 
   1  -2   3     4607.84     4721.69     43.56 o 
   2  -2   3      156.96      142.12      1.02 o 
   3  -2   3     2298.06     2183.12     20.95 o 
   4  -2   3      763.76      808.18      8.19 o 
   5  -2   3     1849.83     1877.92     19.68 o 
   6  -2   3    25307.83    25783.32    251.41 o 
   7  -2   3     5616.82     5554.19     39.63 o 
   8  -2   3     2684.99     2675.59     36.95 o 
   9  -2   3     2568.45     2644.52     13.42 o 
  10  -2   3      566.37      584.60     12.71 o 
  11  -2   3       16.71       21.78      3.29 o 
  12  -2   3     1063.29     1072.03     22.01 o 
  13  -2   3      614.70      528.28    296.89 o 
  14  -2   3       19.75       22.37      7.96 o 
 -14  -1   3     2131.86     2240.74    152.66 o 
 -13  -1   3      181.52      192.39      6.14 o 
 -12  -1   3       18.35       20.40      2.55 o 
 -11  -1   3      946.47      970.12     32.94 o 
 -10  -1   3      707.29      689.21     19.17 o 
  -9  -1   3     1226.29     1153.85     16.94 o 
  -8  -1   3      999.71     1080.48     29.80 o 
  -7  -1   3      122.31      145.02      1.90 o 
  -6  -1   3    15901.45    14623.21    122.33 o 
  -5  -1   3    13616.47    12848.26    345.79 o 
  -4  -1   3    14716.12    14754.60    857.02 o 
  -3  -1   3    18142.70    17234.42    564.18 o 
  -2  -1   3       47.11       54.71      1.96 o 
  -1  -1   3     5026.17     5210.20    145.72 o 
   0  -1   3     5869.38     5784.11    128.31 o 
   1  -1   3     1133.71     1253.20     20.77 o 
   2  -1   3      246.50      266.60      0.92 o 
   3  -1   3     2013.47     1970.32     13.15 o 
   4  -1   3      708.62      556.48      3.63 o 
   5  -1   3    19140.07    19080.23    158.86 o 
   6  -1   3      938.58      998.79     13.91 o 
   7  -1   3    12541.08    12757.00    112.35 o 
   8  -1   3      738.79      740.74     34.49 o 
   9  -1   3     1420.09     1440.53     23.38 o 
  10  -1   3      847.12      824.69      9.03 o 
  11  -1   3     1430.99     1467.61     31.17 o 
  12  -1   3       19.32       22.17      9.91 o 
  13  -1   3      644.57      568.07     67.43 o 
  14  -1   3       29.07       60.11      7.50 o 
 -14   0   3       34.57       28.50      9.91 o 
 -13   0   3       32.67       34.07      4.45 o 
 -12   0   3      837.08      845.31     42.25 o 
 -11   0   3      368.71      345.49     22.56 o 
 -10   0   3     1254.63     1226.34     56.36 o 
  -9   0   3      160.35      166.25     11.80 o 
  -8   0   3       84.44       95.20     46.80 o 
  -7   0   3    14689.77    14521.12    229.12 o 
  -6   0   3      381.25      294.33     24.10 o 
  -5   0   3     9754.29     8981.63    253.58 o 
  -4   0   3    15373.56    14733.10    506.12 o 
  -3   0   3        2.31        5.54      3.58 o 
  -2   0   3      204.49      192.20      5.61 o 
  -1   0   3       28.54       20.19      1.30 o 
   0   0   3     4790.39     5086.08    101.24 o 
   1   0   3      505.67      510.97     13.83 o 
   2   0   3     1163.60     1058.22     28.84 o 
   3   0   3     3632.92     3040.60    310.59 o 
   4   0   3    12397.21    11728.47    227.70 o 
   5   0   3      607.95      659.37     18.90 o 
   6   0   3     9248.62     9157.48    280.50 o 
   7   0   3     5094.00     4950.77    100.97 o 
   8   0   3      333.92      365.99      4.18 o 
   9   0   3      156.24      127.13      6.36 o 
  10   0   3       18.92       26.22      3.97 o 
  11   0   3      679.34      637.60     30.63 o 
  12   0   3       52.66       58.99      5.02 o 
  13   0   3        9.07       11.91     13.08 o 
  14   0   3      464.71      575.08      9.22 o 
 -14   1   3      167.12      139.18     40.75 o 
 -13   1   3       21.47       39.47     12.77 o 
 -12   1   3     2878.87     2702.88    173.83 o 
 -11   1   3      636.01      632.02     19.91 o 
 -10   1   3     1922.93     1847.40     76.80 o 
  -9   1   3       23.13       24.89      9.14 o 
  -8   1   3     9202.60     8858.76    244.20 o 
  -7   1   3        4.12        8.52      4.80 o 
  -6   1   3    10248.53    10177.62    848.49 o 
  -5   1   3     9471.40     8653.54    356.95 o 
  -4   1   3     9915.07    10154.81    392.08 o 
  -3   1   3       11.90       12.71      2.62 o 
  -2   1   3        8.55        5.71      1.55 o 
  -1   1   3     5415.86     5515.65     10.05 o 
   0   1   3       10.40       14.72      1.39 o 
   1   1   3    11386.86    11636.76    156.45 o 
   2   1   3     3324.93     3479.44     69.69 o 
   3   1   3    11366.06    11723.42    224.57 o 
   4   1   3     5492.60     5422.25     20.65 o 
   5   1   3    29821.93    28880.01    329.33 o 
   6   1   3     2423.41     2511.19     38.64 o 
   7   1   3     2984.48     3246.80     41.49 o 
   8   1   3       62.00       73.92      5.04 o 
   9   1   3       33.80       47.98      2.90 o 
  10   1   3      376.71      366.65     12.09 o 
  11   1   3      747.27      757.15     22.46 o 
  12   1   3      137.35      116.60      1.34 o 
  13   1   3     2208.00     2294.99     12.09 o 
  14   1   3      257.72      247.04      8.31 o 
 -14   2   3     1079.44     1123.28    140.66 o 
 -13   2   3     2580.19     2562.01    140.22 o 
 -12   2   3       50.46       59.21      7.75 o 
 -11   2   3      453.34      454.63     29.15 o 
 -10   2   3     1965.63     1832.96     48.03 o 
  -9   2   3     1028.06     1054.59     79.70 o 
  -8   2   3     2683.06     2517.16     59.13 o 
  -7   2   3     5362.17     5249.71    163.52 o 
  -6   2   3     4841.72     4956.31    148.67 o 
  -5   2   3        0.09        5.78      2.85 o 
  -4   2   3       11.41        3.38      2.87 o 
  -3   2   3      109.47       83.79      4.96 o 
  -2   2   3       30.17       73.61     19.23 o 
  -1   2   3     1929.92     2099.94     33.98 o 
   0   2   3     1042.82     1023.45     21.35 o 
   1   2   3    18649.75    19127.04     74.02 o 
   2   2   3     2364.38     2411.49     17.21 o 
   3   2   3    18597.16    17746.02    386.14 o 
   4   2   3    16803.38    16679.95    210.78 o 
   5   2   3      403.70      486.76     22.80 o 
   6   2   3      207.03      204.31      7.99 o 
   7   2   3      177.43      219.37      4.20 o 
   8   2   3     1419.86     1550.81     28.53 o 
   9   2   3      377.27      374.39      2.48 o 
  10   2   3       47.54       51.36      3.83 o 
  11   2   3       11.03        5.91      2.14 o 
  12   2   3      359.00      392.04     27.57 o 
  13   2   3        9.94       25.00      7.29 o 
  14   2   3     1843.95     1898.24     12.57 o 
 -14   3   3     1801.33     1735.57    205.85 o 
 -13   3   3      102.28      101.79      3.38 o 
 -12   3   3      205.03      205.25      6.47 o 
 -11   3   3      453.16      523.78     72.90 o 
 -10   3   3      552.35      516.01     42.73 o 
  -9   3   3     6129.51     6213.88    141.77 o 
  -8   3   3     1679.77     1681.21     65.59 o 
  -7   3   3       25.52       28.95      2.89 o 
  -6   3   3     1665.52     1752.87     79.65 o 
  -5   3   3      437.59      400.31     19.94 o 
  -4   3   3    16526.79    16597.89     28.07 o 
  -3   3   3     1696.34     1541.86     28.79 o 
  -2   3   3     5125.85     5068.84     71.17 o 
  -1   3   3     7502.83     8053.53      5.11 o 
   0   3   3     5360.75     5285.14     48.34 o 
   1   3   3       28.92       37.10      2.59 o 
   2   3   3    11444.47    11298.56     95.00 o 
   3   3   3     1748.05     1668.23     57.13 o 
   4   3   3       74.49       97.50      4.95 o 
   5   3   3       60.16       34.78      1.28 o 
   6   3   3      431.89      461.57      2.03 o 
   7   3   3     4720.84     4588.20    148.65 o 
   8   3   3      564.27      490.10      8.97 o 
   9   3   3     1124.55     1155.60     39.15 o 
  10   3   3       48.98       65.97     15.22 o 
  11   3   3      781.32      748.74     69.32 o 
  12   3   3      379.97      456.20     12.32 o 
  13   3   3     2282.06     2650.78     14.53 o 
 -14   4   3      708.40      670.70     77.79 o 
 -13   4   3     1225.52     1122.71     37.55 o 
 -12   4   3      267.99      257.07     20.73 o 
 -11   4   3       47.07       36.84     10.96 o 
 -10   4   3     2021.64     1867.93     95.96 o 
  -9   4   3      854.57      851.20     22.78 o 
  -8   4   3      781.98      776.99     22.92 o 
  -7   4   3     2049.37     2105.25     49.90 o 
  -6   4   3     4473.13     4531.85    199.01 o 
  -5   4   3    21236.69    21223.03    330.23 o 
  -4   4   3      161.73      130.65      5.50 o 
  -3   4   3     6160.15     5876.12     39.82 o 
  -2   4   3     1181.49     1148.34      3.60 o 
  -1   4   3    12825.08    13420.83     11.28 o 
   0   4   3      435.46      509.71     11.94 o 
   1   4   3    10233.51    10609.33     95.54 o 
   2   4   3     4585.09     4638.96     37.36 o 
   3   4   3     1739.13     1782.74      4.29 o 
   4   4   3        0.43        4.19      1.06 o 
   5   4   3    10520.77    11049.48     16.11 o 
   6   4   3     8035.53     8186.55     44.53 o 
   7   4   3     1214.95     1212.97      2.80 o 
   8   4   3     3353.65     3614.83     55.60 o 
   9   4   3     1280.96     1232.03     55.84 o 
  10   4   3     1558.45     1820.17     50.05 o 
  11   4   3     1526.45     1415.09     75.82 o 
  12   4   3     3621.49     4101.97     69.52 o 
 -14   5   3      635.00      585.12      8.91 o 
 -13   5   3      482.16      454.11     24.38 o 
 -12   5   3        7.72        9.28      4.36 o 
 -11   5   3     1525.00     1410.64    137.25 o 
 -10   5   3        9.90        4.73      2.95 o 
  -9   5   3       23.71       17.52      5.89 o 
  -8   5   3      544.47      534.55     23.55 o 
  -7   5   3     2216.39     2227.02      5.29 o 
  -6   5   3    12040.90    12108.61     73.93 o 
  -5   5   3     1472.41     1454.74     26.65 o 
  -4   5   3    11348.15    11401.30     18.07 o 
  -3   5   3      359.20      354.41      2.53 o 
  -2   5   3     4105.67     4015.08     14.48 o 
  -1   5   3     4218.43     4134.33      6.38 o 
   0   5   3    24978.22    25410.52    124.65 o 
   1   5   3     2137.00     2365.11     20.01 o 
   2   5   3     4344.56     4642.45     80.65 o 
   3   5   3      127.19      106.16      4.49 o 
   4   5   3     1098.61     1138.14      9.83 o 
   5   5   3     3251.96     3383.59     39.18 o 
   6   5   3     2209.86     2394.01     19.28 o 
   7   5   3     2530.06     2825.97     53.29 o 
   8   5   3      116.26      135.40      3.38 o 
   9   5   3       72.60      100.12      3.83 o 
  10   5   3     1696.62     1741.05     92.71 o 
  11   5   3     1700.30     2004.08     31.61 o 
  12   5   3     1034.67     1252.75     16.32 o 
 -14   6   3       84.91       55.81     18.20 o 
 -13   6   3      404.13      379.75     51.06 o 
 -12   6   3       55.17       58.42      3.69 o 
 -11   6   3       48.04       40.31      3.06 o 
 -10   6   3      193.53      191.82      6.42 o 
  -9   6   3        1.03       -5.44      5.44 o 
  -8   6   3     6839.33     6920.88     17.99 o 
  -7   6   3     1276.37     1329.87     33.32 o 
  -6   6   3      234.25      215.31      3.69 o 
  -5   6   3     3378.14     3450.53     50.71 o 
  -4   6   3       22.80       46.64      4.16 o 
  -3   6   3       83.40       91.91      2.27 o 
  -2   6   3      374.68      334.13      2.64 o 
  -1   6   3      262.00      268.05     12.96 o 
   0   6   3     2757.04     2754.06     38.52 o 
   1   6   3     3140.70     3267.13     15.97 o 
   2   6   3     2228.39     2393.96     22.67 o 
   3   6   3     6706.88     6723.94     34.37 o 
   4   6   3     3561.53     3754.22     63.54 o 
   5   6   3     2012.98     2229.65      7.76 o 
   6   6   3     8350.19     8625.13     44.12 o 
   7   6   3      920.35     1012.91     16.33 o 
   8   6   3      582.08      621.70     55.28 o 
   9   6   3     1709.78     1680.58     80.92 o 
  10   6   3      711.67      639.70     53.79 o 
  11   6   3      271.81      314.84      5.66 o 
  12   6   3      149.04      170.18      5.45 o 
 -13   7   3      432.19      402.81     32.42 o 
 -12   7   3      277.67      271.17     24.31 o 
 -11   7   3       39.18       38.11      4.28 o 
 -10   7   3       74.64       58.01     13.54 o 
  -9   7   3     1973.88     2020.43     39.64 o 
  -8   7   3      992.85      974.19     37.59 o 
  -7   7   3     5184.34     5397.59     93.41 o 
  -6   7   3     5522.89     5481.57     15.40 o 
  -5   7   3     1137.05     1106.45     19.86 o 
  -4   7   3      705.53      673.82      3.30 o 
  -3   7   3        0.38        4.92      3.83 o 
  -2   7   3        6.04       12.70      2.22 o 
  -1   7   3      208.34      224.13      6.99 o 
   0   7   3        0.29       11.70      4.62 o 
   1   7   3     3975.83     4055.15     36.78 o 
   2   7   3     9477.99     9824.59     72.86 o 
   3   7   3      244.95      254.15     15.64 o 
   4   7   3     7464.29     7759.03    124.56 o 
   5   7   3     1329.39     1462.70     12.55 o 
   6   7   3      374.38      391.67      2.12 o 
   7   7   3        8.12       16.78      1.96 o 
   8   7   3      214.81      232.77      9.62 o 
   9   7   3       32.10       45.88      4.58 o 
  10   7   3      408.40      367.03     43.13 o 
  11   7   3      317.76      116.50      3.83 o 
 -13   8   3       94.92       88.60      5.34 o 
 -12   8   3      858.02      782.36     51.31 o 
 -11   8   3      217.73      217.89     18.71 o 
 -10   8   3     5167.93     5282.90    118.34 o 
  -9   8   3       82.90       78.97      4.77 o 
  -8   8   3     8138.40     7943.99    218.69 o 
  -7   8   3     2135.63     2107.70     65.35 o 
  -6   8   3     1485.56     1364.40      5.60 o 
  -5   8   3        1.20        5.92      3.98 o 
  -4   8   3       75.54       70.56      4.46 o 
  -3   8   3      461.21      453.39      4.44 o 
  -2   8   3       94.77      113.79      2.71 o 
  -1   8   3       11.22       30.48     14.76 o 
   0   8   3     5137.27     5235.33     65.04 o 
   1   8   3     2836.18     2914.57      7.75 o 
   2   8   3     1440.67     1452.26     17.65 o 
   3   8   3     7214.74     7566.63    310.17 o 
   4   8   3       14.62       17.49      4.61 o 
   5   8   3      841.08      920.27      5.19 o 
   6   8   3      107.05       90.22      2.17 o 
   7   8   3       26.82       32.07      3.83 o 
   8   8   3      121.98      115.35     14.84 o 
   9   8   3      823.74      800.29    107.15 o 
  11   8   3      428.19        2.22      2.80 o 
 -12   9   3      213.94      197.88     23.24 o 
 -11   9   3     1844.49     1703.76    104.62 o 
 -10   9   3     1236.17     1184.66      7.31 o 
  -9   9   3     2923.40     2942.61     67.72 o 
  -8   9   3       27.07        6.75      4.32 o 
  -7   9   3        2.46      -11.91     11.91 o 
  -6   9   3      567.37      541.84     32.77 o 
  -5   9   3      449.43      426.85      6.92 o 
  -4   9   3     3010.79     2993.39      6.69 o 
  -3   9   3      115.24      110.94      3.40 o 
  -2   9   3     1698.23     1817.93     84.33 o 
  -1   9   3     1211.15     1190.44     11.63 o 
   0   9   3      711.68      772.91     14.97 o 
   1   9   3     5470.18     5933.79     12.17 o 
   2   9   3     5238.13     5622.33     58.91 o 
   3   9   3       10.15       33.33     11.09 o 
   4   9   3      592.62      678.62      4.68 o 
   5   9   3       61.30       87.75      4.64 o 
   6   9   3      235.37      222.86      2.03 o 
   7   9   3     1587.86     1570.20     31.45 o 
   8   9   3       14.18       10.27      4.63 o 
   9   9   3        0.68        4.13      1.13 o 
  10   9   3     1041.89        0.93      2.52 o 
 -11  10   3      296.19      292.83     30.28 o 
 -10  10   3     2813.18     2943.61     42.18 o 
  -9  10   3       89.78       75.59      5.17 o 
  -8  10   3      225.53      208.97      6.03 o 
  -7  10   3      133.99      146.69      4.33 o 
  -6  10   3      931.17      925.89      8.21 o 
  -5  10   3     1794.46     1749.32     16.60 o 
  -4  10   3      530.89      351.30    168.22 o 
  -3  10   3      832.28      851.92     21.15 o 
  -2  10   3     3909.04     4056.86     39.85 o 
  -1  10   3      664.54      726.81      4.49 o 
   0  10   3     5202.42     5409.20     48.75 o 
   1  10   3     4671.30     4846.07     47.81 o 
   2  10   3      980.28     1097.63      6.25 o 
   3  10   3     1468.19     1582.70     14.72 o 
   4  10   3       61.69       85.46      5.67 o 
   5  10   3      515.94      549.79      3.29 o 
   6  10   3      437.67      365.42     56.58 o 
   7  10   3      185.43      153.47     77.61 o 
   8  10   3       59.54       50.57     27.47 o 
   9  10   3      920.41        3.95      2.40 o 
 -11  11   3      736.33      679.29     15.84 o 
 -10  11   3       66.93       74.59      8.58 o 
  -9  11   3      356.60      391.28     15.50 o 
  -8  11   3       62.11       69.25      8.60 o 
  -7  11   3      305.68      273.41      5.01 o 
  -6  11   3        8.05        8.88     10.90 o 
  -5  11   3      629.69      631.87     10.62 o 
  -4  11   3      425.01      480.98     12.85 o 
  -3  11   3      896.27      866.45      5.21 o 
  -2  11   3       41.12       33.15      5.35 o 
  -1  11   3     4956.55     5183.84     48.00 o 
   0  11   3     2585.89     2902.07     22.92 o 
   1  11   3     1253.67     1456.21     19.39 o 
   2  11   3     1911.53     2048.43     29.98 o 
   3  11   3      106.83      109.71      2.65 o 
   4  11   3      738.77      717.72      4.51 o 
   5  11   3      109.32       55.87     51.48 o 
   6  11   3      162.81      138.92     72.67 o 
   7  11   3        3.07        9.67     11.01 o 
   8  11   3      221.06      173.99     92.12 o 
  -9  12   3      631.52      653.55     26.14 o 
  -8  12   3      428.44      381.12     86.06 o 
  -7  12   3       20.25       20.32     12.43 o 
  -6  12   3      526.77      563.84     25.29 o 
  -5  12   3      112.98      117.35      7.81 o 
  -4  12   3      476.03      448.47      6.40 o 
  -3  12   3      163.45      161.26      8.45 o 
  -2  12   3     2839.49     2960.36     22.23 o 
  -1  12   3      103.76      115.13      4.40 o 
   0  12   3      640.03      714.03      6.07 o 
   1  12   3      274.80      323.14      2.75 o 
   2  12   3      520.65      369.10    159.72 o 
   3  12   3      389.00        1.51      2.07 o 
   4  12   3        0.31        2.28      1.74 o 
   5  12   3      886.44      881.67    456.87 o 
   6  12   3       18.56        6.99      4.24 o 
  -8  13   3      814.70      871.85      8.28 o 
  -7  13   3     1960.55     2039.01     12.89 o 
  -6  13   3       40.43       60.44      5.33 o 
  -5  13   3      365.46      360.51      7.06 o 
  -4  13   3      329.45      328.72     20.30 o 
  -3  13   3      877.61      897.83     26.46 o 
  -2  13   3       20.08       21.02      4.51 o 
  -1  13   3        0.71       -3.48     15.13 o 
   0  13   3      217.40      242.43     68.00 o 
   1  13   3     1150.85     1344.23     45.28 o 
   2  13   3      279.19      221.30    134.15 o 
   3  13   3     1318.14     1343.28    736.80 o 
   4  13   3      649.92      583.46    330.34 o 
   5  13   3      398.03        4.25      1.48 o 
  -6  14   3      176.59      182.06     14.59 o 
  -5  14   3      602.29      652.42     10.66 o 
  -4  14   3      188.70      182.68      7.55 o 
  -3  14   3      306.07      317.07     13.91 o 
  -2  14   3      464.87      474.49      6.93 o 
  -1  14   3      157.70      166.78      7.20 o 
   0  14   3      802.95      929.40      6.26 o 
   1  14   3       23.38        7.73      8.71 o 
   2  14   3     2038.69     1819.91   1134.74 o 
  -3 -15   4      103.98      116.20      7.09 o 
  -2 -15   4        3.04       -4.21      7.52 o 
   0 -15   4       30.41        8.55      7.33 o 
   2 -15   4      385.99      439.13      9.06 o 
   4 -15   4     2714.09     2879.06     16.65 o 
   5 -15   4      725.37      764.14      8.23 o 
  -5 -14   4      141.81      186.94     11.05 o 
  -4 -14   4       25.35       38.36      6.75 o 
  -3 -14   4       19.36       12.01      5.73 o 
  -1 -14   4      139.04      171.07      7.58 o 
   0 -14   4      663.46      688.11      8.43 o 
   1 -14   4       85.84       95.26      7.72 o 
   2 -14   4     1791.75     1804.60     11.32 o 
   3 -14   4     2082.96     2202.39     13.95 o 
   4 -14   4       17.91       11.33      9.49 o 
   5 -14   4      502.96      534.20     11.10 o 
   6 -14   4        0.27       -2.57      7.40 o 
   7 -14   4       30.57       18.64     14.65 o 
  -7 -13   4      608.10      641.08    349.67 o 
  -6 -13   4        8.65       27.41      4.84 o 
  -5 -13   4      310.03      354.51      4.87 o 
  -4 -13   4      810.49      852.26     30.85 o 
  -3 -13   4       14.06       22.21      7.49 o 
  -2 -13   4       96.32      100.20      6.40 o 
  -1 -13   4       65.50       83.05      6.04 o 
   0 -13   4        1.52        1.36      6.66 o 
   1 -13   4     2353.15     2448.68     21.38 o 
   2 -13   4     2666.61     2743.28     14.58 o 
   3 -13   4        6.85        9.20      5.17 o 
   4 -13   4      396.31      289.11     57.09 o 
   5 -13   4       14.29       20.32      8.96 o 
   6 -13   4       62.66       60.37      7.97 o 
   7 -13   4      205.12      196.14     10.24 o 
   8 -13   4        0.35        0.86     21.53 o 
   9 -13   4       20.49       26.69      3.98 o 
  -8 -12   4      347.36      347.73    200.23 o 
  -7 -12   4      293.83      308.58     32.92 o 
  -6 -12   4     1432.37     1606.93     54.97 o 
  -5 -12   4     1244.50     1311.35      8.87 o 
  -4 -12   4      773.48      821.86      5.20 o 
  -3 -12   4      617.45      681.14      8.04 o 
  -2 -12   4     1945.70     2229.12     10.71 o 
  -1 -12   4       14.79       22.01      6.39 o 
   0 -12   4     4963.63     5036.12     18.05 o 
   1 -12   4     1614.48     1635.84     10.94 o 
   2 -12   4     1359.29     1304.61      8.80 o 
   3 -12   4     1860.08     1734.97     39.50 o 
   4 -12   4       78.67       57.44      3.99 o 
   5 -12   4      269.96      243.27      9.10 o 
   6 -12   4       57.27       55.19      5.61 o 
   7 -12   4      403.31      373.18     11.92 o 
   8 -12   4       44.43       37.71      5.54 o 
   9 -12   4      620.20      593.20     16.35 o 
  10 -12   4      897.43      826.09     43.31 o 
  -9 -11   4     1429.47     1463.10    785.73 o 
  -8 -11   4       37.94       32.86     16.45 o 
  -7 -11   4      247.87      309.41     15.41 o 
  -6 -11   4       37.66       34.82      4.47 o 
  -5 -11   4     1301.17     1369.69     11.07 o 
  -3 -11   4     1054.56     1124.13      8.34 o 
  -2 -11   4      278.78      257.40      6.97 o 
  -1 -11   4     8278.65     9083.25     24.70 o 
   0 -11   4      121.62      119.45      7.25 o 
   2 -11   4     2483.14      385.37   1114.40 o 
   3 -11   4        6.77        3.54      3.72 o 
   4 -11   4      421.51      402.15     10.32 o 
   5 -11   4      226.77      200.32      9.74 o 
   6 -11   4      718.78      666.93     11.95 o 
   7 -11   4        3.81        5.53      2.39 o 
   8 -11   4      500.34      444.08     26.53 o 
   9 -11   4     1660.68     1539.12     60.74 o 
  10 -11   4     2325.67     2049.82    152.71 o 
  11 -11   4      369.08      337.53     90.71 o 
 -10 -10   4      566.40      592.88    320.85 o 
  -9 -10   4       28.23       25.14     16.20 o 
  -8 -10   4      982.98     1096.46     43.55 o 
  -7 -10   4        2.43       -1.26      3.64 o 
  -6 -10   4     1980.04     2030.91     23.64 o 
  -5 -10   4      357.38      350.42      9.75 o 
  -4 -10   4      893.73      961.50     28.18 o 
  -3 -10   4      856.77      881.70      6.86 o 
  -2 -10   4     3379.98     3333.36     11.42 o 
  -1 -10   4      253.46      297.15     11.99 o 
   0 -10   4     6787.54     7144.19     16.19 o 
   1 -10   4     1876.48     1767.26      8.61 o 
   2 -10   4       11.56       16.31      3.98 o 
   3 -10   4      377.33      335.87     16.15 o 
   4 -10   4      113.72      126.17      8.32 o 
   5 -10   4     4107.01     3884.48     33.47 o 
   6 -10   4        1.42        8.48      8.15 o 
   7 -10   4      352.79      329.02     14.91 o 
   8 -10   4     1401.98     1351.24     31.74 o 
   9 -10   4     2877.23     2741.09     54.68 o 
  10 -10   4      310.93      288.83      4.29 o 
  11 -10   4     1975.57     1943.74     43.30 o 
  12 -10   4       32.89       20.38      9.87 o 
 -11  -9   4       96.10       86.32     28.42 o 
 -10  -9   4      919.63      940.13     56.81 o 
  -9  -9   4       61.73       73.78      5.51 o 
  -8  -9   4     1805.39     1903.35    105.22 o 
  -7  -9   4     1868.71     1945.55     56.37 o 
  -6  -9   4        8.21       23.46     10.14 o 
  -5  -9   4      979.23     1063.45     33.00 o 
  -4  -9   4      196.12      203.92      4.66 o 
  -3  -9   4      507.64      576.88     10.95 o 
  -2  -9   4      132.62      148.84      4.68 o 
  -1  -9   4     2271.56     2213.75      8.65 o 
   0  -9   4     5211.57     5246.83     12.63 o 
   1  -9   4     1595.43     1573.20      7.55 o 
   2  -9   4      183.69      182.60      3.20 o 
   3  -9   4     3427.38     3228.45     94.02 o 
   4  -9   4     3191.95     3121.13     13.73 o 
   5  -9   4      153.64      164.08      4.92 o 
   6  -9   4      674.45      606.43      8.56 o 
   7  -9   4     2410.37     2185.08     21.12 o 
   8  -9   4     1580.19     1546.58     22.05 o 
   9  -9   4     1540.92     1554.21      7.40 o 
  10  -9   4     4003.41     3900.74     91.23 o 
  11  -9   4       31.27       18.11      7.27 o 
  12  -9   4       14.68       21.64      5.60 o 
 -12  -8   4      132.84      119.06     68.54 o 
 -11  -8   4      488.45      456.48    241.96 o 
 -10  -8   4       62.84       59.78      6.21 o 
  -9  -8   4     4628.84     4876.38    360.83 o 
  -8  -8   4      941.62      898.17      4.95 o 
  -7  -8   4      868.19      985.43      5.67 o 
  -6  -8   4     1406.35     1483.29     42.38 o 
  -5  -8   4      339.52      354.67      3.35 o 
  -4  -8   4       38.69       53.41     12.29 o 
  -3  -8   4     4015.53     4113.47     51.04 o 
  -2  -8   4     6379.39     6340.47     15.10 o 
  -1  -8   4      999.92      994.18      5.52 o 
   0  -8   4      292.96      313.27      4.49 o 
   1  -8   4     2837.10     3000.99      8.83 o 
   2  -8   4     5972.95     5846.03     71.48 o 
   3  -8   4      369.77      373.38      2.26 o 
   4  -8   4     1488.45     1483.48     11.90 o 
   5  -8   4      184.28      180.15      3.51 o 
   6  -8   4     2635.72     2650.25     43.04 o 
   7  -8   4       78.06       93.27      3.40 o 
   8  -8   4     7598.53     7396.07    181.27 o 
   9  -8   4      623.37      653.92      9.74 o 
  10  -8   4       93.83       85.14      5.03 o 
  11  -8   4        2.21        4.15      2.70 o 
  12  -8   4      172.14      135.66     41.32 o 
  13  -8   4      240.75      193.92     55.60 o 
 -12  -7   4      170.50      172.93    101.05 o 
 -11  -7   4      301.91      263.87    145.47 o 
 -10  -7   4     5249.15     5697.00     75.99 o 
  -9  -7   4     1523.38     1645.99     23.61 o 
  -8  -7   4     1160.82     1405.52     42.83 o 
  -7  -7   4        6.34       16.75      2.77 o 
  -6  -7   4     1187.23     1286.56      4.99 o 
  -5  -7   4     1002.54     1027.94     45.01 o 
  -4  -7   4     3836.37     3637.87    137.96 o 
  -3  -7   4       30.52       27.80      3.98 o 
  -2  -7   4       49.27       59.28      3.50 o 
  -1  -7   4      907.39      881.93      4.96 o 
   0  -7   4     4879.73     4901.12      9.60 o 
   1  -7   4    16575.43    16177.49     18.13 o 
   2  -7   4     1242.78     1158.00    116.81 o 
   3  -7   4     8296.61     8443.21     49.02 o 
   4  -7   4        3.15        9.53      1.34 o 
   5  -7   4      571.69      552.01      2.07 o 
   6  -7   4      900.97      922.03      9.02 o 
   7  -7   4     1033.37     1072.06      4.28 o 
   8  -7   4      126.60      101.06      3.58 o 
   9  -7   4       61.30       85.30      5.68 o 
  10  -7   4      407.81      403.32      8.03 o 
  11  -7   4     1508.06     1413.58     56.49 o 
  12  -7   4     2056.24     2075.77     32.29 o 
  13  -7   4       27.51       16.53     10.55 o 
 -13  -6   4      522.34      438.61    236.88 o 
 -12  -6   4      205.10      169.79     97.54 o 
 -11  -6   4     5288.76     5898.89    234.23 o 
 -10  -6   4      101.58      143.75      8.17 o 
  -9  -6   4     3548.85     3743.77    193.24 o 
  -8  -6   4     1260.82     1320.20     54.42 o 
  -7  -6   4       99.54      107.52      2.03 o 
  -6  -6   4     2077.16     2054.20     71.91 o 
  -5  -6   4      940.12      939.80     31.26 o 
  -4  -6   4       88.18       64.61      1.11 o 
  -3  -6   4      557.73      614.59      3.95 o 
  -2  -6   4      822.63      923.27     17.59 o 
  -1  -6   4     6301.75     5932.12     11.00 o 
   0  -6   4    16721.21    16088.46     15.68 o 
   1  -6   4       33.41       12.67      3.86 o 
   2  -6   4    15928.79    16154.22    238.72 o 
   3  -6   4       85.50      107.13      2.35 o 
   4  -6   4     2212.10     2231.65      3.70 o 
   5  -6   4     1932.33     1806.24     36.82 o 
   6  -6   4     5014.32     4938.92     74.49 o 
   7  -6   4        0.25        7.09      3.34 o 
   8  -6   4        0.30        3.32      5.93 o 
   9  -6   4      213.29      198.47      2.92 o 
  10  -6   4     4718.68     4956.60     77.04 o 
  11  -6   4     2837.48     2948.35     55.35 o 
  12  -6   4     2101.67     2044.33     32.66 o 
  13  -6   4     1125.97     1069.37    102.95 o 
 -13  -5   4      856.45      634.20    342.80 o 
 -12  -5   4     3380.28     1962.28   1562.91 o 
 -11  -5   4       72.98       60.75      8.52 o 
  -9  -5   4      174.04      191.95     10.35 o 
  -8  -5   4        1.57        9.06      4.05 o 
  -7  -5   4       34.65       31.10      2.63 o 
  -6  -5   4       27.37       41.34      1.73 o 
  -5  -5   4        5.47        6.68      1.41 o 
  -4  -5   4      268.94      240.26      9.35 o 
  -3  -5   4      244.89      280.90      3.42 o 
  -2  -5   4    34044.31    31779.88     14.73 o 
  -1  -5   4    17518.98    16729.83     16.42 o 
   0  -5   4     7978.07     7972.62     10.34 o 
   1  -5   4    14688.64    14224.61     14.04 o 
   2  -5   4      288.48      294.37     18.41 o 
   3  -5   4       38.41       26.77      2.19 o 
   4  -5   4     3737.98     3616.84     21.46 o 
   5  -5   4     2601.98     2577.14      6.98 o 
   6  -5   4      387.81      338.23      2.13 o 
   7  -5   4      337.57      353.75      1.85 o 
   8  -5   4     1000.09     1029.73     14.57 o 
   9  -5   4     4978.36     5133.18     68.12 o 
  10  -5   4      181.71      213.28     20.39 o 
  11  -5   4     2294.80     2342.55     39.56 o 
  12  -5   4      636.84      624.34     34.85 o 
  13  -5   4      566.35      481.91    133.03 o 
  14  -5   4        5.98        8.89      6.35 o 
 -14  -4   4     1021.09      995.33      6.73 o 
 -13  -4   4      398.71      407.61    107.35 o 
 -12  -4   4      911.44      870.99     36.13 o 
 -11  -4   4     2676.89     2845.06     86.39 o 
 -10  -4   4      193.17      232.35      8.25 o 
  -9  -4   4     1175.78     1261.80     57.62 o 
  -8  -4   4      352.99      350.77     16.82 o 
  -7  -4   4       10.14       20.70      6.20 o 
  -6  -4   4      770.60      811.57     28.47 o 
  -5  -4   4      266.28      267.07      8.48 o 
  -4  -4   4     4796.52     4801.60    122.40 o 
  -3  -4   4     5463.52     4898.80     74.33 o 
  -1  -4   4      904.45      722.04      3.15 o 
   0  -4   4     3759.63     3532.51     74.21 o 
   1  -4   4       51.18       59.21      0.84 o 
   2  -4   4      370.38      385.87      5.07 o 
   3  -4   4     2414.13     2258.52     31.39 o 
   4  -4   4        2.23        4.26      1.54 o 
   5  -4   4     1765.24     1746.22     19.79 o 
   6  -4   4       21.81       19.45      2.50 o 
   7  -4   4      797.55      822.69      6.70 o 
   8  -4   4     2324.53     2360.18     33.41 o 
   9  -4   4        0.28       -0.82      3.59 o 
  10  -4   4     5812.93     5754.31    105.55 o 
  11  -4   4     1360.93     1402.35     18.53 o 
  12  -4   4       22.21       22.29     11.78 o 
  13  -4   4       48.00       22.60     19.71 o 
  14  -4   4      534.15      333.25    279.12 o 
 -14  -3   4       28.91       28.52      5.44 o 
 -13  -3   4      997.46      980.70     27.67 o 
 -12  -3   4      399.82      421.25     18.94 o 
 -11  -3   4      246.60      278.84     11.48 o 
 -10  -3   4     1482.52     1517.16     54.73 o 
  -9  -3   4      323.15      343.85     10.75 o 
  -8  -3   4     8432.45     8248.48     95.48 o 
  -7  -3   4     1478.64     1331.39     60.16 o 
  -6  -3   4      520.16      536.96     15.88 o 
  -5  -3   4     3066.19     2972.79     33.91 o 
  -4  -3   4     9144.88     8795.88    369.45 o 
  -3  -3   4      789.12      788.20     22.67 o 
  -2  -3   4    19037.73    19305.65    605.61 o 
  -1  -3   4    18191.14    18038.76     12.87 o 
   0  -3   4     3435.33     3608.53      4.66 o 
   1  -3   4     1659.78     1828.22     39.98 o 
   2  -3   4     3863.90     3954.90     33.14 o 
   3  -3   4     4892.73     4895.97    117.89 o 
   4  -3   4     2645.75     2924.80     15.89 o 
   5  -3   4      757.14      801.02     22.06 o 
   6  -3   4    13963.02    13936.54    108.58 o 
   7  -3   4    13089.50    13562.14    216.44 o 
   8  -3   4      248.50      256.90      9.08 o 
   9  -3   4     5803.54     6051.46    101.62 o 
  10  -3   4      815.92      779.37      8.12 o 
  11  -3   4       59.26       70.86      2.16 o 
  12  -3   4       42.90       38.27      3.02 o 
  13  -3   4        0.98        7.11      5.61 o 
  14  -3   4       89.64      134.76      7.62 o 
 -14  -2   4     1459.79     1416.79     82.18 o 
 -13  -2   4      903.40      962.53     53.22 o 
 -12  -2   4        6.59        9.96      6.79 o 
 -11  -2   4      589.19      579.90     23.78 o 
 -10  -2   4     2260.28     2362.14    104.38 o 
  -9  -2   4     5226.79     5137.09    273.69 o 
  -8  -2   4      639.30      650.78     12.71 o 
  -7  -2   4     5860.52     5492.57    150.03 o 
  -6  -2   4     8758.39     8871.81    728.06 o 
  -5  -2   4     7250.06     6829.19    308.52 o 
  -4  -2   4     9256.48     9323.64    316.47 o 
  -3  -2   4    37823.34    37803.46   1189.11 o 
  -2  -2   4     3347.70     3075.24     91.61 o 
  -1  -2   4      634.46      696.89     24.91 o 
   0  -2   4     2591.48     2712.94      3.83 o 
   1  -2   4     6080.55     6196.32     22.53 o 
   2  -2   4     8108.38     8051.78    137.30 o 
   3  -2   4     2267.58     2250.03     17.24 o 
   4  -2   4      211.34      189.79      2.48 o 
   5  -2   4    15784.23    15603.21    208.85 o 
   6  -2   4      982.25      971.92      9.29 o 
   7  -2   4     6682.36     6322.92    234.10 o 
   8  -2   4     8361.15     8486.75    129.75 o 
   9  -2   4       64.01       89.22      2.70 o 
  10  -2   4      221.16      197.43      6.87 o 
  11  -2   4       30.55       27.65      5.44 o 
  12  -2   4        0.29        6.03      4.09 o 
  13  -2   4      270.94      186.29    132.11 o 
  14  -2   4        3.21       33.15      7.51 o 
 -14  -1   4       23.06       11.90      7.10 o 
 -13  -1   4       85.26      101.53     14.29 o 
 -12  -1   4        0.25       -0.88      5.56 o 
 -11  -1   4     1874.84     1861.70     68.88 o 
 -10  -1   4     2419.41     2376.50     86.47 o 
  -9  -1   4       74.26       84.19      3.88 o 
  -8  -1   4      756.22      667.22     21.00 o 
  -7  -1   4     4627.58     4505.72     53.53 o 
  -6  -1   4     1449.32     1269.32     83.49 o 
  -5  -1   4    11770.68    11526.94    283.30 o 
  -4  -1   4    19967.79    18999.07   1585.59 o 
  -3  -1   4      155.15      277.79     77.15 o 
  -2  -1   4     1238.50     1171.91     31.04 o 
  -1  -1   4     3063.34     3252.00     87.66 o 
   0  -1   4     7679.70     7831.80    176.59 o 
   1  -1   4    39586.76    41265.72     18.18 o 
   2  -1   4     5947.13     6001.36    125.29 o 
   3  -1   4      292.81      314.02      2.15 o 
   4  -1   4    18661.84    18844.73    226.89 o 
   5  -1   4      475.89      550.73      6.74 o 
   6  -1   4    23613.21    25047.05    317.66 o 
   7  -1   4     1047.94     1034.49     15.80 o 
   8  -1   4      630.10      532.49     12.08 o 
   9  -1   4       76.10       67.39      3.81 o 
  10  -1   4       50.39       41.78      4.32 o 
  11  -1   4     3210.13     3169.54    161.32 o 
  12  -1   4      638.29      678.02      7.83 o 
  13  -1   4      509.17      483.62      7.74 o 
  14  -1   4        0.13       -7.53      7.53 o 
 -14   0   4       41.66       47.66      4.16 o 
 -13   0   4       46.87       63.39     13.17 o 
 -12   0   4     1589.21     1576.61    181.07 o 
 -11   0   4     2694.14     2730.82    140.57 o 
 -10   0   4      650.25      661.27     38.46 o 
  -9   0   4     4890.80     4779.93    211.26 o 
  -8   0   4       61.60       64.52      2.80 o 
  -7   0   4      125.14      117.09      2.63 o 
  -6   0   4     6181.97     5862.29      8.22 o 
  -5   0   4     5034.36     4600.26     20.89 o 
  -4   0   4      953.89      869.98     78.13 o 
  -3   0   4     1745.00     1317.99    628.20 o 
  -2   0   4     7607.38     7174.95    188.73 o 
  -1   0   4    27715.91    25315.65    689.29 o 
   0   0   4    30611.90    31361.58    277.98 o 
   1   0   4     6904.19     6941.09     31.80 o 
   2   0   4      916.88      938.55     37.33 o 
   3   0   4     7703.42     7771.06    121.90 o 
   4   0   4      108.09       94.77      2.36 o 
   5   0   4    11636.33     9728.70    682.10 o 
   6   0   4     3397.72     3363.80     45.67 o 
   7   0   4      254.91      300.77      4.45 o 
   8   0   4      110.37      117.97      4.80 o 
   9   0   4     1299.25     1220.23     18.57 o 
  10   0   4     1164.39     1224.93     14.19 o 
  11   0   4        3.01        3.39      1.22 o 
  12   0   4      628.99      652.25     31.69 o 
  13   0   4      299.19      315.66      7.44 o 
  14   0   4     1084.75     1213.01     10.86 o 
 -14   1   4      856.70      881.05    107.52 o 
 -13   1   4     4559.86     4678.09    308.51 o 
 -12   1   4      137.78      158.78     13.55 o 
 -11   1   4     4390.88     4385.32    216.49 o 
 -10   1   4     1564.38     1427.96     96.64 o 
  -9   1   4      267.25      284.13      8.74 o 
  -8   1   4      246.18      248.16     20.63 o 
  -7   1   4     4806.19     4436.56      9.11 o 
  -6   1   4     2931.83     2816.28    231.07 o 
  -5   1   4       49.97       64.12     11.50 o 
  -4   1   4        4.31       20.07      3.62 o 
  -3   1   4    11425.37    10973.39    212.55 o 
  -2   1   4     4332.19     4086.00     42.52 o 
  -1   1   4      142.42      169.76      3.93 o 
   0   1   4    11132.93    10635.14    267.77 o 
   1   1   4       51.83       87.41      1.23 o 
   2   1   4     9413.06     9803.85     46.10 o 
   3   1   4     2528.07     2223.01      4.47 o 
   4   1   4    23131.85    23446.70    352.18 o 
   5   1   4      882.13     1001.20      4.05 o 
   6   1   4     4145.58     4337.15     39.70 o 
   7   1   4     4582.42     4502.45    112.95 o 
   8   1   4     1066.65      984.25      6.24 o 
   9   1   4     1550.61     1606.10     36.70 o 
  10   1   4        4.24        6.71      6.54 o 
  11   1   4      793.23      882.66     35.37 o 
  12   1   4       31.94       71.43      7.25 o 
  13   1   4      292.37      332.29      8.22 o 
  14   1   4     1411.49     1593.03     19.69 o 
 -14   2   4     1706.32     1718.55    207.13 o 
 -13   2   4      418.38      359.75     29.38 o 
 -12   2   4     1614.53     1541.09     83.61 o 
 -11   2   4       10.06       34.64      9.19 o 
 -10   2   4      433.65      403.02     21.14 o 
  -9   2   4      689.17      712.01     50.92 o 
  -8   2   4     1163.72     1166.61     85.67 o 
  -7   2   4        2.60       89.63     50.67 o 
  -6   2   4      148.57      151.94     13.99 o 
  -5   2   4     1698.49     1597.21     17.95 o 
  -4   2   4    10632.67    10613.08     26.87 o 
  -3   2   4     2912.48     3058.61     32.46 o 
  -2   2   4    10816.73    11454.83    119.82 o 
  -1   2   4    12172.97    12152.13      9.78 o 
   0   2   4      259.48      340.32      7.50 o 
   1   2   4        1.15        6.63      0.98 o 
   2   2   4     3431.88     3357.89     69.23 o 
   3   2   4     9584.72     9738.84    214.66 o 
   4   2   4     1242.58     1446.26      4.67 o 
   5   2   4      112.95       84.98      2.10 o 
   6   2   4     1029.88      924.30      3.27 o 
   7   2   4     4969.66     5437.32      8.29 o 
   8   2   4     1505.22     1438.77     21.15 o 
   9   2   4     1805.94     1905.40     27.52 o 
  10   2   4      986.02     1033.66     26.83 o 
  11   2   4       77.05       90.93      3.74 o 
  12   2   4        7.48        2.74      4.34 o 
  13   2   4     1398.53     1604.57     11.45 o 
 -14   3   4      667.42      611.57     69.91 o 
 -13   3   4     2023.25     1912.62     72.65 o 
 -12   3   4        0.60        6.01      2.89 o 
 -11   3   4       97.00       95.41      7.10 o 
 -10   3   4      691.08      684.15     78.50 o 
  -9   3   4      116.91      115.01     13.55 o 
  -8   3   4     1222.19     1210.80     48.60 o 
  -7   3   4      219.44      233.32     12.21 o 
  -6   3   4      989.05      979.62     40.78 o 
  -5   3   4    11408.17    11159.14    421.37 o 
  -4   3   4     2432.43     2341.13     69.16 o 
  -3   3   4     7898.44     7356.00    226.71 o 
  -2   3   4    15400.20    15848.34    119.51 o 
  -1   3   4       39.18       37.65      2.01 o 
   0   3   4        0.61        0.92      1.70 o 
   1   3   4     2579.73     2423.57      3.39 o 
   2   3   4       60.27       82.15      5.05 o 
   3   3   4       26.62       63.44      0.80 o 
   4   3   4     1849.83     2046.41     56.29 o 
   5   3   4     1685.53     1661.30     59.34 o 
   6   3   4    12174.20    11861.00    138.86 o 
   7   3   4       20.74       40.17      1.16 o 
   8   3   4    10294.30    11176.21     93.34 o 
   9   3   4      647.02      545.41     49.23 o 
  10   3   4      523.57      589.55      5.87 o 
  11   3   4       25.69       46.90      3.82 o 
  12   3   4     1396.62     1531.64      9.68 o 
 -14   4   4     2353.76     2355.49    188.39 o 
 -13   4   4        2.45        4.49      3.46 o 
 -12   4   4       62.97       66.17     10.25 o 
 -11   4   4      265.16      238.85      6.87 o 
 -10   4   4      354.49      382.63     23.35 o 
  -9   4   4      619.34      604.67      4.11 o 
  -8   4   4      674.16      639.68     35.86 o 
  -7   4   4      787.12      756.37     27.84 o 
  -6   4   4    13213.57    13215.68    179.13 o 
  -5   4   4      174.91      220.60     10.99 o 
  -4   4   4    26344.99    25598.46    529.29 o 
  -3   4   4     7002.35     7167.72    210.78 o 
  -2   4   4     3410.05     3547.50     31.74 o 
  -1   4   4       46.05       74.95      5.66 o 
   0   4   4     4444.62     4672.23     15.24 o 
   1   4   4       61.36       40.69      1.28 o 
   2   4   4     3198.21     3473.67     13.61 o 
   3   4   4      133.47      163.70      2.03 o 
   4   4   4     7628.22     8236.90     10.03 o 
   5   4   4     2082.48     2101.59     38.42 o 
   6   4   4     3602.74     3634.48     45.14 o 
   7   4   4    10514.89    11493.13     23.27 o 
   8   4   4       19.62       14.22      1.63 o 
   9   4   4      811.40      793.29     57.90 o 
  10   4   4      276.54      221.66     26.61 o 
  11   4   4      985.34     1168.01      5.96 o 
  12   4   4      881.39      901.09      6.45 o 
  13   4   4      723.51      775.94     23.12 o 
 -14   5   4      523.89      412.63    125.33 o 
 -13   5   4        2.93        6.92      4.20 o 
 -12   5   4       28.28       26.70      3.38 o 
 -11   5   4      605.10      627.94     71.74 o 
 -10   5   4      474.24      500.72     24.24 o 
  -9   5   4       91.88       80.72     12.68 o 
  -8   5   4      982.94      997.77     32.26 o 
  -7   5   4     3026.24     2984.86    105.46 o 
  -6   5   4      750.94      777.90      5.19 o 
  -5   5   4    22759.26    22668.67    252.33 o 
  -4   5   4     2586.01     2531.46     50.71 o 
  -3   5   4     1554.80     1548.58      9.37 o 
  -2   5   4       11.94      111.56     13.73 o 
  -1   5   4      655.86      682.81     28.05 o 
   0   5   4     5247.23     5441.22     42.58 o 
   1   5   4      248.08      279.48     12.62 o 
   2   5   4       35.78       49.31      2.81 o 
   3   5   4      527.95      512.76      1.51 o 
   4   5   4     3920.98     4153.51     34.98 o 
   5   5   4     4304.24     4607.54     32.62 o 
   6   5   4     8668.27     8878.68    337.15 o 
   7   5   4      564.17      577.07     11.22 o 
   8   5   4      947.61      951.62     92.12 o 
   9   5   4      201.56      198.91     18.70 o 
  10   5   4      151.70      190.49      5.25 o 
  11   5   4      496.97      597.09      7.08 o 
  12   5   4       75.26       71.99     11.77 o 
 -13   6   4      697.82      714.72     24.66 o 
 -12   6   4     1510.69     1513.07    114.53 o 
 -11   6   4        2.67       -3.91      3.91 o 
 -10   6   4      264.09      282.03      4.92 o 
  -9   6   4      282.89      289.78      9.96 o 
  -8   6   4      369.74      400.70     16.78 o 
  -7   6   4     2462.67     2526.75      9.18 o 
  -6   6   4     5150.13     5300.78     23.26 o 
  -5   6   4      913.52      978.09     27.85 o 
  -4   6   4      931.58      921.55     23.17 o 
  -3   6   4      300.93      290.02      2.67 o 
  -2   6   4      714.20      660.90      2.84 o 
  -1   6   4     2335.68     2349.26     26.72 o 
   0   6   4      880.05      887.33      2.79 o 
   1   6   4      276.83      297.19      5.61 o 
   2   6   4     4860.64     5094.11     20.76 o 
   3   6   4     1054.21     1114.93     15.89 o 
   4   6   4     5348.57     5497.16      8.31 o 
   5   6   4    15180.39    15909.66    125.13 o 
   6   6   4      243.48      265.14      1.91 o 
   7   6   4     1329.49     1473.50      8.14 o 
   8   6   4        4.78        9.65      1.81 o 
   9   6   4       23.10       32.72      4.00 o 
  10   6   4      413.81      461.51      5.57 o 
  11   6   4       40.39       51.52      4.87 o 
  12   6   4        0.57       15.57      5.05 o 
 -13   7   4      423.34      419.63      9.97 o 
 -12   7   4      595.72      567.82     28.58 o 
 -11   7   4      311.85      317.52     11.21 o 
 -10   7   4      970.88      925.25     35.62 o 
  -9   7   4      226.57      242.24      4.74 o 
  -8   7   4     2720.58     2710.21     43.36 o 
  -7   7   4     6074.15     6106.66    193.59 o 
  -6   7   4       21.58       17.10      4.77 o 
  -5   7   4      783.04      806.24      4.12 o 
  -4   7   4     5826.88     5685.46    112.29 o 
  -3   7   4     3286.08     3217.09     28.34 o 
  -2   7   4       52.35       82.47      7.69 o 
  -1   7   4     1018.11     1072.66     23.07 o 
   0   7   4     1144.70     1101.12     40.99 o 
   1   7   4     4222.01     4407.20      5.47 o 
   2   7   4      198.84      208.19      2.54 o 
   3   7   4     8450.59     9118.47     71.07 o 
   4   7   4      592.66      577.44      2.61 o 
   5   7   4      750.09      746.68      9.41 o 
   6   7   4     1263.97     1320.48     12.88 o 
   7   7   4      185.97      183.58      2.69 o 
   8   7   4      153.11      123.47      5.50 o 
   9   7   4       73.26       58.17      6.05 o 
  10   7   4        0.02       10.27      4.27 o 
  11   7   4       13.20       14.10      3.53 o 
 -13   8   4     1594.31     1581.16     25.40 o 
 -12   8   4      127.94      128.03      4.05 o 
 -11   8   4      701.68      696.58     14.58 o 
 -10   8   4      261.10      266.61      6.51 o 
  -9   8   4     3900.61     3990.14    147.26 o 
  -8   8   4      371.30      412.82      5.32 o 
  -7   8   4      862.49      859.62      9.62 o 
  -6   8   4      958.68      998.28     24.35 o 
  -5   8   4      131.62      128.78      6.25 o 
  -4   8   4     3702.65     3720.33     29.05 o 
  -3   8   4     1651.36     1621.03      5.02 o 
  -2   8   4     3488.51     3498.55     39.17 o 
  -1   8   4      169.29      163.76      2.97 o 
   0   8   4      407.66      413.46      8.64 o 
   1   8   4     2564.84     2603.63     61.26 o 
   2   8   4     6757.27     7255.65     75.03 o 
   3   8   4       31.99       47.12      1.76 o 
   4   8   4      768.71      876.97      5.48 o 
   5   8   4        5.15        5.45      1.84 o 
   6   8   4      270.46      299.81      8.34 o 
   7   8   4      851.06      795.23     13.94 o 
   8   8   4       16.86       27.99      4.26 o 
   9   8   4      161.44      178.62      4.53 o 
  10   8   4      111.22       11.77      2.65 o 
 -12   9   4      192.48      172.48      8.67 o 
 -11   9   4      210.56      234.17     14.05 o 
 -10   9   4     1061.26     1100.67     35.68 o 
  -9   9   4      191.69      211.68      7.53 o 
  -8   9   4      287.27      293.08     16.37 o 
  -7   9   4       69.96       62.97     12.51 o 
  -6   9   4     2248.97     2189.97      9.94 o 
  -5   9   4     4559.77     4626.26     91.22 o 
  -4   9   4       80.66       83.16      4.56 o 
  -3   9   4     9145.53     9103.48     54.57 o 
  -2   9   4     1016.37     1021.40     14.91 o 
  -1   9   4     4678.80     4952.77    116.09 o 
   0   9   4     3426.74     3548.75     16.43 o 
   1   9   4     2368.45     2589.46     59.40 o 
   2   9   4      147.28      163.72      6.30 o 
   3   9   4     1891.86     2029.12     40.23 o 
   4   9   4      612.36      603.71      4.61 o 
   5   9   4     1352.62     1394.05      4.75 o 
   6   9   4     1043.92     1040.70     12.49 o 
   7   9   4     1304.56     1390.06     93.95 o 
   8   9   4     1017.61      158.51     90.76 o 
   9   9   4      353.19        7.71      2.51 o 
 -11  10   4      416.43      411.42      6.92 o 
 -10  10   4        0.96       -7.52      7.52 o 
  -9  10   4      207.46      207.32      6.56 o 
  -8  10   4       87.43       87.43      5.50 o 
  -7  10   4     1299.33     1328.76     21.07 o 
  -6  10   4      505.72      492.41      5.18 o 
  -5  10   4     2039.70     2085.20     79.20 o 
  -4  10   4     2348.18     2442.35     42.56 o 
  -3  10   4      198.83      193.30     25.59 o 
  -2  10   4      673.24      690.07      7.19 o 
  -1  10   4     2056.96     2101.85     15.18 o 
   0  10   4     2652.83     2826.47      6.49 o 
   1  10   4     2006.30     2149.09     52.28 o 
   2  10   4     2783.70     3004.30     26.42 o 
   3  10   4      832.18      873.44     26.03 o 
   4  10   4      907.19      949.38     29.54 o 
   5  10   4       66.06       68.71      6.18 o 
   6  10   4     2125.09     1248.86    701.17 o 
   7  10   4      456.19      396.81    195.89 o 
   8  10   4      737.23        9.87      2.41 o 
 -10  11   4      342.69      363.92      6.43 o 
  -9  11   4      300.17      270.50      5.55 o 
  -8  11   4      304.88      277.70      7.27 o 
  -7  11   4       73.27       68.26      4.88 o 
  -6  11   4     2115.67     2247.39     46.02 o 
  -5  11   4     1171.53     1194.45     29.03 o 
  -4  11   4      324.31      330.44     13.48 o 
  -3  11   4      888.17      898.52      9.54 o 
  -2  11   4     1188.56     1218.34      5.47 o 
  -1  11   4      195.96      205.36      6.51 o 
   0  11   4     1852.94     1845.85     33.65 o 
   1  11   4     1681.59     1782.57     32.02 o 
   2  11   4      249.37      272.23      7.93 o 
   3  11   4     1044.89     1076.59      8.84 o 
   4  11   4       13.70       50.23     19.50 o 
   5  11   4     1511.06     1548.03    813.01 o 
   6  11   4      209.51      160.46     84.78 o 
   7  11   4       98.33       80.57     42.15 o 
  -9  12   4      716.35      722.17      9.51 o 
  -8  12   4      178.72      156.69     10.01 o 
  -7  12   4     1750.00     1752.63     62.65 o 
  -6  12   4      748.16      857.01     26.86 o 
  -5  12   4       90.61       99.11      6.65 o 
  -4  12   4      202.64      238.82      4.60 o 
  -3  12   4        3.08        2.59      4.22 o 
  -2  12   4       68.89       57.05      4.49 o 
  -1  12   4       17.00       11.71      4.53 o 
   0  12   4       12.08       28.48      4.63 o 
   1  12   4      378.57      334.67    108.15 o 
   2  12   4      226.54      246.04      4.93 o 
   3  12   4      354.18      342.32    221.14 o 
   4  12   4     2709.35     2669.61   1460.75 o 
   5  12   4      184.27      162.67     93.38 o 
   6  12   4      538.68      471.95    237.86 o 
  -7  13   4       10.37        7.73      6.23 o 
  -6  13   4      864.62      919.91     19.02 o 
  -5  13   4       26.36       32.97      8.23 o 
  -4  13   4        0.41        6.55      5.69 o 
  -3  13   4      331.81      384.46     10.45 o 
  -2  13   4        7.17       14.76      5.31 o 
  -1  13   4      192.45      209.14      4.32 o 
   0  13   4      749.25      906.63     27.55 o 
   1  13   4       54.46       57.01     22.75 o 
   2  13   4     3173.98     3217.80   1727.40 o 
   3  13   4     1603.67     1514.61    821.71 o 
   4  13   4      531.97      505.51    277.06 o 
  -5  14   4       81.05      106.94     12.91 o 
  -4  14   4      395.32      417.64      5.90 o 
  -3  14   4       54.30       59.31      6.58 o 
  -2  14   4       64.07       56.40      4.79 o 
  -1  14   4      381.19      418.51     13.67 o 
   0  14   4       92.29       54.10     21.31 o 
   1  14   4     1941.71     2084.50     10.80 o 
  -2 -15   5        2.60        0.16      7.35 o 
  -1 -15   5       93.30      107.70      8.13 o 
   1 -15   5      250.76      294.36      8.65 o 
   3 -15   5     1992.29     2173.47     16.47 o 
   4 -15   5      489.22      520.73     11.68 o 
   5 -15   5     2513.93     2672.16     16.72 o 
  -5 -14   5      301.27      380.52      5.43 o 
  -4 -14   5       87.74      100.33      9.31 o 
  -3 -14   5      155.18      201.51     12.08 o 
  -2 -14   5     1177.92     1232.37     10.88 o 
   0 -14   5       15.04       17.40      6.58 o 
   2 -14   5     1031.06     1138.50     10.71 o 
   3 -14   5       37.24       26.83      7.67 o 
   4 -14   5      606.98      622.63      8.54 o 
   5 -14   5      314.68      313.05      7.63 o 
   6 -14   5        0.46        8.73      5.16 o 
   7 -14   5      213.37      239.55     18.16 o 
  -7 -13   5       54.00       56.86     43.14 o 
  -6 -13   5      513.51      674.48      9.15 o 
  -5 -13   5      446.00      478.99      7.00 o 
  -4 -13   5      587.12      649.23     78.96 o 
  -3 -13   5     2477.87     2648.57     29.99 o 
  -2 -13   5       26.27       30.79      7.44 o 
  -1 -13   5      407.49      395.07      6.99 o 
   0 -13   5      448.99      441.21      7.12 o 
   1 -13   5     1062.80     1041.96     10.33 o 
   2 -13   5      488.57      473.72      7.78 o 
   3 -13   5     1325.10     1270.10     10.13 o 
   4 -13   5      167.23      188.29      6.59 o 
   5 -13   5      330.08      340.83      5.00 o 
   6 -13   5       28.75       29.96      5.44 o 
   7 -13   5     1134.19     1043.43     63.15 o 
   8 -13   5      501.38      468.86     22.64 o 
  -8 -12   5      124.86      107.77     68.10 o 
  -7 -12   5      568.55      674.83      6.87 o 
  -6 -12   5        3.87       10.65      7.61 o 
  -5 -12   5     3632.20     3961.37    112.49 o 
  -4 -12   5     2441.49     2641.94     49.23 o 
  -3 -12   5      867.96      950.74     26.02 o 
  -2 -12   5      301.43      320.60      7.04 o 
  -1 -12   5     3557.66     3808.78     16.51 o 
   0 -12   5      346.93      349.09      7.77 o 
   2 -12   5     2319.29     2360.61     11.30 o 
   3 -12   5       21.82       26.62      5.75 o 
   4 -12   5       33.51       24.14      4.83 o 
   5 -12   5      106.57      101.71      5.06 o 
   6 -12   5     2844.69     2613.54    135.00 o 
   7 -12   5      271.66      272.24     10.03 o 
   8 -12   5      989.24      920.49      6.33 o 
   9 -12   5       22.72       22.94      5.06 o 
  10 -12   5     1956.63     1805.71     46.09 o 
  -9 -11   5       12.44        3.49      2.98 o 
  -8 -11   5       99.64      124.69      6.07 o 
  -7 -11   5      339.82      336.00     18.28 o 
  -6 -11   5     1887.41     2114.93     33.41 o 
  -5 -11   5     1218.78     1284.07     27.30 o 
  -4 -11   5      270.38      329.19      4.15 o 
  -3 -11   5      269.74      264.73      4.05 o 
  -2 -11   5      810.82      813.76      7.89 o 
  -1 -11   5      110.09      120.25      7.00 o 
   0 -11   5     6873.40     7303.36     20.07 o 
   1 -11   5      968.32      949.76      8.29 o 
   2 -11   5       12.93       30.88      5.33 o 
   3 -11   5      151.18      166.20      9.43 o 
   4 -11   5      148.84      158.28     16.58 o 
   5 -11   5     3870.19     3636.16    156.98 o 
   6 -11   5       38.35       42.60      5.21 o 
   7 -11   5     1727.02     1641.22     61.32 o 
   8 -11   5       64.84       60.73      2.63 o 
   9 -11   5     1165.45     1063.45     21.18 o 
  10 -11   5      404.31      339.82     96.19 o 
  11 -11   5     1666.12     1601.09     42.95 o 
 -10 -10   5       13.10        4.39      5.19 o 
  -9 -10   5       79.06       82.33      4.05 o 
  -8 -10   5      282.95      315.70      6.53 o 
  -7 -10   5     3452.68     3820.91     97.89 o 
  -6 -10   5      622.56      625.14     17.59 o 
  -5 -10   5     2069.16     2186.81     35.67 o 
  -4 -10   5     1113.23     1125.46     16.71 o 
  -3 -10   5      947.23     1021.55      4.80 o 
  -2 -10   5       68.97       77.37      5.12 o 
  -1 -10   5     1385.17     1350.18      7.78 o 
   0 -10   5       53.69       44.79      5.73 o 
   1 -10   5      877.62      858.29      6.92 o 
   2 -10   5      912.88      877.42      6.36 o 
   3 -10   5     4328.53     4274.23     30.35 o 
   4 -10   5     8881.61     8320.90    276.80 o 
   5 -10   5       83.84       82.52     10.92 o 
   6 -10   5     2419.25     2345.94     65.49 o 
   7 -10   5      328.50      327.38     12.59 o 
   8 -10   5      512.49      456.81      6.33 o 
   9 -10   5      150.87      145.00      2.96 o 
  10 -10   5     2153.56     1843.74    157.86 o 
  11 -10   5       32.05       35.23     15.29 o 
 -11  -9   5      196.83      210.11     54.81 o 
 -10  -9   5       85.03       67.78     15.33 o 
  -9  -9   5     2655.47     2786.33    105.97 o 
  -8  -9   5     2252.97     2425.46    103.36 o 
  -7  -9   5      511.22      541.99     19.86 o 
  -6  -9   5     2938.35     2981.16    121.83 o 
  -5  -9   5     1217.45     1298.42     22.24 o 
  -4  -9   5      611.70      576.25     10.10 o 
  -3  -9   5      245.75      222.74      3.31 o 
  -2  -9   5      154.01      142.84      5.08 o 
  -1  -9   5      205.23      228.99      4.96 o 
   0  -9   5     1439.62     1437.15      7.18 o 
   1  -9   5     4346.08     4495.87     11.20 o 
   2  -9   5     6753.64     6763.12     13.71 o 
   3  -9   5     5009.04     4927.58     40.29 o 
   4  -9   5     3438.32     3334.88     58.69 o 
   5  -9   5     2339.88     2292.70     13.24 o 
   6  -9   5      259.85      240.30      2.99 o 
   7  -9   5     1342.69     1316.59     23.81 o 
   8  -9   5     1227.89     1223.84     18.11 o 
   9  -9   5     1841.53     1801.12     21.96 o 
  10  -9   5        8.83       17.67      3.95 o 
  11  -9   5      294.50      255.25    138.41 o 
  12  -9   5      370.61      341.34     91.31 o 
 -12  -8   5       96.70       98.78      4.13 o 
 -11  -8   5        1.24        6.23      3.08 o 
 -10  -8   5     3191.66     3435.31    151.49 o 
  -9  -8   5      845.55      968.58     29.53 o 
  -8  -8   5     2728.68     3110.15     10.95 o 
  -7  -8   5     1697.54     1753.81    146.57 o 
  -6  -8   5      363.92      356.98     20.62 o 
  -5  -8   5       52.08       46.16      2.86 o 
  -4  -8   5      202.13      199.13      3.73 o 
  -3  -8   5        0.95        3.53      6.11 o 
  -2  -8   5       59.98       76.92      3.28 o 
  -1  -8   5       19.86       25.05      3.77 o 
   0  -8   5     2574.51     2576.66      7.92 o 
   1  -8   5     8897.43     8809.18     14.09 o 
   2  -8   5       19.41       22.79      5.45 o 
   3  -8   5     4454.32     4370.31     10.32 o 
   4  -8   5     3637.09     3530.55     35.40 o 
   5  -8   5        4.28        2.60      1.70 o 
   6  -8   5     1161.60     1122.95     47.18 o 
   7  -8   5      965.91      983.35     14.40 o 
   8  -8   5        9.67       31.75     14.25 o 
   9  -8   5        6.69        2.30      3.08 o 
  10  -8   5       17.64       15.20      2.95 o 
  11  -8   5      493.74      452.91    115.48 o 
  12  -8   5     1121.25     1068.42     47.37 o 
 -12  -7   5        3.44       10.09      2.95 o 
 -11  -7   5     1720.47     1479.87    213.61 o 
 -10  -7   5      250.28      286.33     17.59 o 
  -9  -7   5     4169.69     4420.00    193.05 o 
  -8  -7   5     1069.22     1110.06     58.39 o 
  -7  -7   5        5.74        3.80      3.09 o 
  -6  -7   5      731.26      757.34     42.27 o 
  -5  -7   5      166.82      162.65      4.55 o 
  -4  -7   5     4418.53     4533.94     14.92 o 
  -3  -7   5      789.13      698.92     11.97 o 
  -2  -7   5      336.53      327.00      5.94 o 
  -1  -7   5      553.46      560.33      4.71 o 
   0  -7   5    13895.71    13261.23     15.23 o 
   2  -7   5    20058.93    19689.40    668.93 o 
   3  -7   5      862.48      812.06     11.15 o 
   4  -7   5       95.49       85.84      2.57 o 
   5  -7   5      533.95      519.10      4.51 o 
   6  -7   5       11.48       16.76      3.98 o 
   7  -7   5      622.85      626.91      4.18 o 
   8  -7   5      161.87      175.72      3.42 o 
   9  -7   5       73.58       63.08      3.67 o 
  10  -7   5     2843.02     2874.05     30.16 o 
  11  -7   5     2689.62     2674.82     70.96 o 
  12  -7   5     1060.03     1024.14     36.77 o 
  13  -7   5     1994.66     1907.29     88.14 o 
 -13  -6   5       21.79       18.92      7.61 o 
 -12  -6   5     1024.43       -0.66      2.90 o 
 -11  -6   5        0.17       10.37      3.73 o 
 -10  -6   5     3040.95     3241.36    282.40 o 
  -9  -6   5     1381.66     1659.03      8.21 o 
  -8  -6   5      400.59      461.68     24.66 o 
  -7  -6   5       69.96       72.69      7.10 o 
  -6  -6   5      642.64      781.50      5.02 o 
  -5  -6   5     4524.78     4426.62    185.92 o 
  -4  -6   5      315.06      302.59     13.16 o 
  -3  -6   5     2632.81     2567.07     82.60 o 
  -2  -6   5     2947.02     3106.98     10.32 o 
  -1  -6   5    15648.44    14757.51     20.63 o 
   0  -6   5     2269.39     2434.90     13.31 o 
   1  -6   5    35159.46    35009.76     36.24 o 
   2  -6   5     2777.95     2841.83     12.96 o 
   3  -6   5      466.32      437.56      1.57 o 
   4  -6   5      277.42      274.93      5.72 o 
   5  -6   5      362.97      345.65      2.14 o 
   6  -6   5     1386.87     1321.75     12.57 o 
   7  -6   5        0.84       -1.27      3.04 o 
   8  -6   5      152.39      167.86      5.01 o 
   9  -6   5     2391.77     2423.89     46.28 o 
  10  -6   5     1391.66     1397.99      6.22 o 
  11  -6   5     3397.34     3396.73     32.28 o 
  12  -6   5     2904.32     2790.99     68.12 o 
  13  -6   5      147.56       96.53     42.05 o 
 -13  -5   5      571.21      457.74    248.69 o 
 -12  -5   5      225.29      181.07      5.02 o 
 -11  -5   5     4237.44     4381.85    175.17 o 
 -10  -5   5      784.96      813.36      8.04 o 
  -9  -5   5       16.26       16.51      2.25 o 
  -8  -5   5      152.65      166.42      2.90 o 
  -7  -5   5      744.92      789.25     32.52 o 
  -6  -5   5     3619.66     3480.68    194.41 o 
  -5  -5   5      835.92      904.06     30.29 o 
  -4  -5   5     1429.77     1364.15     42.31 o 
  -3  -5   5     1644.21     1536.68     77.48 o 
  -2  -5   5     1870.23     1795.75      5.52 o 
  -1  -5   5    19598.01    20790.71     17.51 o 
   0  -5   5     8796.56     7742.96    127.00 o 
   1  -5   5        2.22        4.71      1.82 o 
   2  -5   5     2262.61     2309.42     30.58 o 
   3  -5   5      726.61      761.89     24.52 o 
   4  -5   5     2336.99     2444.88     34.07 o 
   5  -5   5     2764.39     2813.86     43.29 o 
   6  -5   5       18.07       14.76      1.26 o 
   7  -5   5        6.78       18.85      2.43 o 
   8  -5   5     2540.30     2544.62      3.94 o 
   9  -5   5       65.24       82.02      4.35 o 
  10  -5   5     5694.89     5657.47     29.39 o 
  11  -5   5     2909.46     2910.36     15.87 o 
  12  -5   5      123.28       98.10     33.18 o 
  13  -5   5      114.70       89.21     51.60 o 
 -13  -4   5      689.50      645.31      5.37 o 
 -12  -4   5      595.46      666.04     90.20 o 
 -11  -4   5       21.19       50.82      4.12 o 
 -10  -4   5       14.93       32.73      6.26 o 
  -9  -4   5      653.01      668.20     36.77 o 
  -8  -4   5     5358.76     5349.31    234.22 o 
  -7  -4   5     4576.39     4459.89    161.11 o 
  -6  -4   5      498.25      478.64     14.45 o 
  -5  -4   5      262.32      186.57      3.53 o 
  -4  -4   5     1439.50     1500.49     53.43 o 
  -3  -4   5       26.13       39.82      2.97 o 
  -2  -4   5      726.98      484.11      3.22 o 
  -1  -4   5    11235.27    11302.24     12.80 o 
   0  -4   5       28.92       38.43      2.32 o 
   1  -4   5     1323.64     1243.23      3.60 o 
   2  -4   5     1465.96     1340.51     10.36 o 
   3  -4   5    10194.80    10183.96     66.88 o 
   4  -4   5        3.79       68.14     15.12 o 
   5  -4   5     4346.45     4587.08     65.61 o 
   6  -4   5      196.61      198.57      2.25 o 
   7  -4   5     2069.68     1963.18    142.43 o 
   8  -4   5      521.07      518.14     17.06 o 
   9  -4   5     9235.22     8799.30    255.92 o 
  10  -4   5     4176.42     4284.56    117.28 o 
  11  -4   5        2.52        7.37      1.72 o 
  12  -4   5      188.55      159.24     54.47 o 
  13  -4   5      306.04      292.89    183.91 o 
 -14  -3   5      819.57      815.97     54.60 o 
 -13  -3   5        0.24        2.74      5.76 o 
 -12  -3   5        1.14       10.04      2.78 o 
 -11  -3   5      395.26      467.41     22.15 o 
 -10  -3   5     1140.99     1067.78     55.33 o 
  -9  -3   5     5549.86     5790.85    218.07 o 
  -8  -3   5      134.04      126.64      4.52 o 
  -7  -3   5     4501.68     4261.92    234.64 o 
  -6  -3   5      355.92      277.55     14.30 o 
  -5  -3   5     2486.92     2345.77     87.01 o 
  -4  -3   5       13.75       26.16      5.17 o 
  -3  -3   5    20670.13    21697.06    942.65 o 
  -2  -3   5     5757.25     5591.62    162.83 o 
  -1  -3   5        9.65       10.13      2.32 o 
   0  -3   5    12102.61    12945.58     10.41 o 
   1  -3   5     7763.74     7238.22    290.82 o 
   2  -3   5    18094.72    18233.61    381.81 o 
   3  -3   5      589.43      546.35      9.79 o 
   4  -3   5     3951.34     3567.53     57.79 o 
   5  -3   5      339.87      326.95      5.92 o 
   6  -3   5     2339.57     2419.52     13.83 o 
   7  -3   5     2796.47     2852.56     44.81 o 
   8  -3   5     5777.67     6205.11     61.00 o 
   9  -3   5       82.79       70.19      2.44 o 
  10  -3   5     1198.10     1251.89     37.34 o 
  11  -3   5      915.20      917.52     28.44 o 
  12  -3   5      456.96      400.84     38.10 o 
  13  -3   5      305.25      350.80      7.26 o 
  14  -3   5      125.09      121.09      7.57 o 
 -14  -2   5       16.21       17.61      6.10 o 
 -13  -2   5        0.20       15.07      8.37 o 
 -12  -2   5       31.96       32.87      3.48 o 
 -11  -2   5     4233.25     4408.14    224.87 o 
 -10  -2   5     6171.24     6226.09    273.08 o 
  -9  -2   5      457.16      474.70     10.34 o 
  -8  -2   5     4399.04     4312.94    118.40 o 
  -7  -2   5       18.94       13.65      5.23 o 
  -6  -2   5     3702.45     3984.17    359.74 o 
  -5  -2   5     3788.73     3747.20    160.03 o 
  -4  -2   5     8423.34     7334.69     78.06 o 
  -3  -2   5     2450.47     2779.72     64.91 o 
  -2  -2   5     1705.49     1693.40     46.29 o 
  -1  -2   5     1900.97     1690.53     61.08 o 
   0  -2   5    21869.90    22640.74     14.73 o 
   1  -2   5    10366.24     9979.33    132.72 o 
   2  -2   5     8098.97     8065.66    165.87 o 
   3  -2   5    15775.40    15832.02    229.60 o 
   4  -2   5      184.51      127.69      2.61 o 
   5  -2   5      864.12      967.11     12.61 o 
   6  -2   5     9617.19     9830.42    165.28 o 
   7  -2   5     3319.39     3476.15     47.45 o 
   8  -2   5      453.73      461.91      6.58 o 
   9  -2   5      482.29      507.70      5.49 o 
  10  -2   5       12.22       11.38      4.86 o 
  11  -2   5     2174.15     2209.19     94.78 o 
  12  -2   5      794.56      746.51     31.08 o 
  13  -2   5      230.20      252.38      7.55 o 
  14  -2   5      210.52      185.45      7.49 o 
 -14  -1   5      172.15      174.50     52.61 o 
 -13  -1   5       13.25       12.49      3.76 o 
 -12  -1   5      509.77      488.75     26.93 o 
 -11  -1   5     1389.61     1364.02     65.42 o 
 -10  -1   5     1000.38      977.87     65.39 o 
  -9  -1   5     6580.43     6506.18    304.87 o 
  -8  -1   5     1645.10     1614.48     14.63 o 
  -7  -1   5      596.38      617.12     10.79 o 
  -6  -1   5     1921.01     1816.09     30.84 o 
  -5  -1   5      873.64      831.77     40.19 o 
  -4  -1   5     5033.68     4950.46    438.43 o 
  -3  -1   5       90.56       56.47      3.30 o 
  -2  -1   5     1278.44     1072.92     44.49 o 
  -1  -1   5    32184.46    31637.07    395.47 o 
   0  -1   5    18454.83    18937.43    448.76 o 
   1  -1   5    15060.71    14867.85    603.83 o 
   2  -1   5    13945.80    13714.91    145.47 o 
   3  -1   5      909.90      847.06     21.45 o 
   4  -1   5      428.66      425.07      3.49 o 
   5  -1   5     7330.30     7425.07     91.48 o 
   6  -1   5     1946.02     1855.64     24.34 o 
   7  -1   5     1512.37     1390.74     77.59 o 
   8  -1   5       29.14       29.65      3.39 o 
   9  -1   5      325.53      332.12     12.00 o 
  10  -1   5     4801.14     4378.57    170.27 o 
  11  -1   5       23.67       17.74      4.98 o 
  12  -1   5     3994.56     4106.19     17.43 o 
  13  -1   5      782.07      841.35      9.42 o 
 -14   0   5        0.12       -1.53      2.44 o 
 -13   0   5     2103.29     1974.16    129.27 o 
 -12   0   5     1353.71     1404.12     93.37 o 
 -11   0   5     3623.14     3627.15    351.57 o 
 -10   0   5     5601.00     5650.44    282.18 o 
  -9   0   5      126.46      131.67      8.14 o 
  -8   0   5     2205.99     2137.06     19.14 o 
  -7   0   5      404.89      444.19      5.83 o 
  -6   0   5      151.22      135.12      5.19 o 
  -5   0   5      343.05      253.55     12.33 o 
  -4   0   5     4080.47     4328.99     39.86 o 
  -3   0   5     4069.83     3735.69     15.64 o 
  -2   0   5    23288.13    21675.95    572.74 o 
  -1   0   5     4920.88     4734.07     88.06 o 
   0   0   5    12720.06    11833.63    269.14 o 
   1   0   5     7426.70     7249.46    300.51 o 
   2   0   5     2619.74     2269.28     72.28 o 
   3   0   5     1116.16     1118.13     25.31 o 
   4   0   5     6123.94     5887.46      8.00 o 
   5   0   5      379.15      428.95      2.60 o 
   6   0   5     4673.32     4721.28     45.20 o 
   7   0   5     3051.65     3104.10     10.91 o 
   8   0   5     1941.47     2021.63      6.61 o 
   9   0   5     2909.38     2972.72     69.88 o 
  10   0   5     1545.47     1640.60     44.35 o 
  11   0   5     4074.78     3909.57    323.12 o 
  12   0   5       12.10        7.48      4.62 o 
 -14   1   5      995.18     1067.16    151.61 o 
 -13   1   5      109.03      116.43     23.09 o 
 -12   1   5     4286.73     4287.42    206.92 o 
 -11   1   5      598.56      563.94      5.83 o 
 -10   1   5      164.35      162.36      4.37 o 
  -9   1   5        5.56       18.73      4.86 o 
  -8   1   5       66.96       61.82     15.21 o 
  -7   1   5      342.48      333.20      9.06 o 
  -6   1   5     2311.49     2438.03     67.11 o 
  -5   1   5      181.67      171.68     13.25 o 
  -4   1   5     2298.79     2248.50    254.89 o 
  -3   1   5     2664.83     2413.61    159.95 o 
  -2   1   5     8420.03     8222.51    469.34 o 
  -1   1   5    40010.03    39845.14   1060.76 o 
   0   1   5     2080.13     1992.35     76.16 o 
   1   1   5     5723.15     5697.51    444.39 o 
   2   1   5       25.68       32.32      1.45 o 
   3   1   5      162.34      159.87      2.80 o 
   4   1   5       52.56      111.48      4.26 o 
   5   1   5     3919.64     3860.81      7.18 o 
   6   1   5     3005.20     3101.43     32.76 o 
   7   1   5      993.76      964.54      5.07 o 
   8   1   5      533.06      555.59      3.65 o 
   9   1   5      535.85      561.10      4.45 o 
  10   1   5     3625.24     3786.71      9.48 o 
  11   1   5      124.82      138.86      8.70 o 
  12   1   5      189.50      224.51      4.82 o 
  13   1   5      209.54      210.48      8.98 o 
 -14   2   5      622.88      499.22    152.03 o 
 -13   2   5     2129.87     2145.06     80.42 o 
 -12   2   5        9.77        3.46      4.18 o 
 -11   2   5        2.94       -0.57      6.36 o 
 -10   2   5       54.84       67.48      3.54 o 
  -9   2   5     1817.19     1726.11     84.41 o 
  -8   2   5     5098.35     5607.61     13.16 o 
  -7   2   5        3.34        6.36      2.98 o 
  -6   2   5      174.94      188.18     21.06 o 
  -5   2   5     3512.09     3502.72     75.82 o 
  -4   2   5     4348.95     4381.38      7.55 o 
  -3   2   5    19184.59    19631.14     57.75 o 
  -2   2   5    10488.78    10115.34     51.64 o 
  -1   2   5      772.80      827.16     12.16 o 
   0   2   5      216.38      306.45      1.68 o 
   1   2   5       80.28      127.92      1.29 o 
   2   2   5     9025.65     9305.08    323.32 o 
   3   2   5     1043.31      999.83     20.07 o 
   4   2   5       36.04       18.95      3.31 o 
   5   2   5        0.15       -3.14      3.14 o 
   6   2   5     2906.76     2988.44      7.68 o 
   7   2   5     1154.99     1138.92      9.51 o 
   8   2   5     6155.34     6661.71     19.90 o 
   9   2   5     4256.49     4831.77     43.58 o 
  10   2   5       40.43       52.83      4.75 o 
  11   2   5      602.81      750.31     22.22 o 
  12   2   5        1.08       -0.53      8.93 o 
  13   2   5        0.31       15.47      6.58 o 
 -14   3   5     1310.82     1389.51     91.16 o 
 -13   3   5       84.01       92.09      3.64 o 
 -12   3   5       26.23       40.64      3.02 o 
 -11   3   5        1.70        1.77      2.93 o 
 -10   3   5     2439.96     2490.98    250.21 o 
  -9   3   5     1743.56     1708.44    147.67 o 
  -8   3   5     1994.60     1884.69    132.24 o 
  -7   3   5      962.87      970.84     25.02 o 
  -6   3   5     2991.84     2826.77     87.54 o 
  -5   3   5     1054.06      972.93     14.35 o 
  -4   3   5    10114.13     9136.57    487.56 o 
  -3   3   5    15751.47    15953.52    446.13 o 
  -2   3   5     1485.86     1461.41     42.27 o 
  -1   3   5     7729.61     7918.59    166.35 o 
   0   3   5     4586.74     4979.50      7.85 o 
   1   3   5     5210.85     5448.83      5.31 o 
   2   3   5      235.63      195.81      1.51 o 
   3   3   5      254.25      280.39     13.51 o 
   4   3   5     1572.89     1525.10     38.69 o 
   5   3   5     6340.68     6609.95     11.26 o 
   6   3   5     1678.41     1750.16      6.76 o 
   7   3   5    19317.39    21694.17     26.06 o 
   8   3   5     1520.90     1544.14      7.26 o 
   9   3   5     1586.81     1750.65     25.55 o 
  10   3   5      176.36      198.74      3.84 o 
  11   3   5       24.85       33.52      8.83 o 
  12   3   5      130.64      165.86      4.77 o 
  13   3   5      165.97      165.47     10.62 o 
 -14   4   5      300.88      293.89      5.39 o 
 -13   4   5      419.97      420.81     17.65 o 
 -12   4   5      119.37      111.03      6.09 o 
 -11   4   5     1171.65     1228.14    124.75 o 
 -10   4   5      276.78      278.88      9.02 o 
  -9   4   5     1849.05     1841.13    109.57 o 
  -8   4   5     1127.87     1076.67     32.39 o 
  -7   4   5     4129.94     3993.73     86.04 o 
  -6   4   5       35.51       38.86      3.01 o 
  -5   4   5    23083.38    23910.13    653.55 o 
  -4   4   5     3932.04     3966.37     94.45 o 
  -3   4   5     4408.07     4743.01     14.56 o 
  -2   4   5     4280.45     4436.99     48.24 o 
  -1   4   5       69.51      112.86      7.38 o 
   0   4   5    10638.79    11166.11    221.69 o 
   1   4   5      361.93      489.08     57.56 o 
   2   4   5     2934.26     3250.32     57.67 o 
   3   4   5        0.21        7.12      1.67 o 
   4   4   5     1545.02     1809.12     63.47 o 
   5   4   5     4556.03     4819.67     29.43 o 
   6   4   5     8325.79     8649.47     15.24 o 
   7   4   5      648.89      715.34      5.74 o 
   8   4   5     2688.31     2953.24     11.05 o 
   9   4   5       80.06       64.54      4.56 o 
  10   4   5        7.71       15.58      4.73 o 
  11   4   5     1528.46     1720.89      8.66 o 
  12   4   5      186.30      183.32      6.91 o 
 -14   5   5       79.96       82.70      5.34 o 
 -13   5   5      117.62      128.71      4.08 o 
 -12   5   5     1538.03     1594.23     81.79 o 
 -11   5   5       56.86       63.73     11.63 o 
 -10   5   5     1974.23     1913.62     67.04 o 
  -9   5   5      814.93      823.06     16.25 o 
  -8   5   5       77.62       88.37      5.88 o 
  -7   5   5       53.46       54.56      6.34 o 
  -6   5   5     6903.51     6843.23    174.18 o 
  -5   5   5      146.90      144.29     10.14 o 
  -4   5   5     4495.94     4522.78      7.64 o 
  -3   5   5      480.11      468.84      2.68 o 
  -2   5   5       81.54       80.22      2.23 o 
  -1   5   5     6470.22     6677.18    112.18 o 
   0   5   5      275.96      246.26      7.35 o 
   1   5   5     5711.24     5589.71     17.75 o 
   2   5   5       63.94       56.24      1.35 o 
   3   5   5     1002.54     1124.50     23.81 o 
   4   5   5     2673.39     2803.31     77.16 o 
   5   5   5    12480.57    13318.36    211.21 o 
   6   5   5       41.87       45.32      3.48 o 
   7   5   5     2785.90     2349.94    177.47 o 
   8   5   5      390.31      477.14      5.16 o 
   9   5   5      634.41      668.24      5.72 o 
  10   5   5      516.88      561.10     11.19 o 
  11   5   5      181.83      232.65      6.12 o 
  12   5   5      583.42      665.73      7.79 o 
 -13   6   5      769.14      759.00     37.32 o 
 -12   6   5      168.84      162.14      5.44 o 
 -11   6   5     1659.54     1666.08     80.53 o 
 -10   6   5      265.44      247.15      5.70 o 
  -9   6   5     1298.38     1305.90     43.81 o 
  -8   6   5      344.04      406.97     15.93 o 
  -7   6   5     1073.89     1074.31     34.79 o 
  -6   6   5      780.48      763.31      9.05 o 
  -5   6   5     2261.83     2198.36     37.58 o 
  -4   6   5     2381.67     2376.68     57.37 o 
  -3   6   5     5560.92     5485.86    176.12 o 
  -2   6   5     1514.89     1546.50     12.09 o 
  -1   6   5    10946.08    11055.15    165.71 o 
   0   6   5    11455.16    11681.58     10.73 o 
   1   6   5      320.31      302.20     10.22 o 
   2   6   5     1355.69     1481.60      3.09 o 
   3   6   5     3725.04     3782.32     50.43 o 
   4   6   5     4457.37     4465.48     10.44 o 
   5   6   5      156.58      149.53      2.03 o 
   6   6   5     3588.99     3670.15     10.21 o 
   7   6   5      370.92      318.66     21.26 o 
   8   6   5      707.81      515.58     89.52 o 
   9   6   5        2.48        4.71      4.69 o 
  10   6   5      390.08      413.90      6.10 o 
  11   6   5      369.66      392.87      6.37 o 
 -13   7   5     2214.51     2180.67     57.69 o 
 -12   7   5     1766.74     1794.50     20.82 o 
 -11   7   5       26.23       31.73      5.17 o 
 -10   7   5      207.76      203.71      4.69 o 
  -9   7   5      878.43      846.81      5.59 o 
  -8   7   5      433.08      420.15     14.30 o 
  -7   7   5     1556.52     1506.85     54.14 o 
  -6   7   5      111.55      124.62      3.45 o 
  -5   7   5     6501.16     6672.47    200.63 o 
  -4   7   5     2328.15     2395.43     43.09 o 
  -3   7   5      301.32      265.47      4.17 o 
  -2   7   5     3871.11     3965.12     45.47 o 
  -1   7   5      844.90      847.21      3.27 o 
   0   7   5      940.23     1002.24      3.21 o 
   1   7   5      191.89      227.95      2.18 o 
   2   7   5     3337.81     3560.07     53.19 o 
   3   7   5        2.31        5.70      2.83 o 
   4   7   5     2059.29     2157.60     32.74 o 
   5   7   5      801.90      863.34      3.50 o 
   6   7   5      448.53      438.60     11.42 o 
   7   7   5       50.06       53.44      1.82 o 
   8   7   5       31.99       43.22      4.47 o 
   9   7   5     1248.13     1215.81      6.86 o 
  10   7   5       68.27       75.60      5.11 o 
  11   7   5      214.58       36.78      3.81 o 
 -12   8   5      139.46      150.74      6.34 o 
 -11   8   5       14.46       11.79     15.16 o 
 -10   8   5      300.12      302.40     17.98 o 
  -9   8   5      511.91      495.76      8.25 o 
  -8   8   5      649.96      740.47     30.45 o 
  -7   8   5      198.85      186.25      4.37 o 
  -6   8   5        0.86        4.11      3.75 o 
  -5   8   5     3509.95     3665.88     45.81 o 
  -4   8   5      241.64      250.15     13.53 o 
  -3   8   5     6752.48     6939.11    253.70 o 
  -2   8   5     3574.59     3642.78      9.49 o 
  -1   8   5     1754.19     1782.82      4.53 o 
   0   8   5      107.94      114.14      4.72 o 
   1   8   5     1390.13     1434.22      7.09 o 
   2   8   5        8.34       25.62     10.14 o 
   3   8   5     1079.25     1130.90      7.81 o 
   4   8   5       43.24       38.02      4.95 o 
   5   8   5      532.20      609.77     43.97 o 
   6   8   5      878.18      770.51     13.16 o 
   7   8   5     2662.09     2721.65     60.53 o 
   8   8   5     2711.10     3090.11     11.70 o 
   9   8   5       24.16       20.07      4.72 o 
 -12   9   5       78.50       71.92     13.86 o 
 -11   9   5        1.73       14.08      7.83 o 
 -10   9   5      372.20      399.35      9.44 o 
  -9   9   5      377.31      372.21      5.39 o 
  -8   9   5      275.31      256.68      6.72 o 
  -7   9   5      628.05      651.75      8.72 o 
  -6   9   5     2459.53     2423.43     38.63 o 
  -5   9   5      824.90      815.79      5.41 o 
  -4   9   5    10771.39    11317.63    109.55 o 
  -3   9   5       55.18       73.18      5.47 o 
  -2   9   5     2908.14     2992.78     15.32 o 
  -1   9   5       82.52       76.46     10.88 o 
   0   9   5      612.98      672.38      6.39 o 
   1   9   5     1314.22     1296.02     23.11 o 
   2   9   5     2054.18     2181.13      4.63 o 
   3   9   5       45.54       59.83      4.92 o 
   4   9   5      422.34      438.38     14.40 o 
   5   9   5      196.93      184.03      5.34 o 
   6   9   5     4298.25     4713.37     76.55 o 
   7   9   5     3598.86     3557.52    248.04 o 
   8   9   5      661.63        9.23      2.83 o 
   9   9   5      655.44        5.61      2.75 o 
 -11  10   5       83.94       83.47     10.73 o 
 -10  10   5      225.84      216.13      5.57 o 
  -9  10   5       10.59        6.79      4.93 o 
  -8  10   5      297.88      291.24      9.66 o 
  -7  10   5      171.76      150.97      4.96 o 
  -6  10   5     5127.40     5232.89    139.33 o 
  -5  10   5     2914.16     2989.48     12.88 o 
  -4  10   5      199.93      200.02      7.08 o 
  -3  10   5     3163.58     3296.77      8.77 o 
  -2  10   5        0.39       28.31      4.15 o 
  -1  10   5      133.69      168.10      3.71 o 
   0  10   5      391.43      413.32      5.28 o 
   1  10   5      855.68      911.68      4.15 o 
   2  10   5       16.76        6.94      2.33 o 
   3  10   5      804.43      825.42     38.23 o 
   4  10   5        6.80       22.26      3.65 o 
   5  10   5     3126.53     3476.23     46.48 o 
   6  10   5     1128.05       57.69     34.94 o 
   7  10   5      701.60        3.18      2.60 o 
   8  10   5      330.93       -2.39      2.71 o 
 -10  11   5       85.30      117.63      7.90 o 
  -9  11   5       41.82       58.64      6.57 o 
  -8  11   5        0.06       -4.28     14.40 o 
  -7  11   5     1500.15     1512.63     30.35 o 
  -6  11   5      899.75      913.82     22.76 o 
  -5  11   5      637.21      604.90     13.66 o 
  -4  11   5     1310.52     1286.92     21.29 o 
  -3  11   5      102.43      116.31     10.04 o 
  -2  11   5      570.67      606.33     22.22 o 
  -1  11   5      223.12      225.93      3.97 o 
   0  11   5       21.52       27.48     14.94 o 
   1  11   5       13.31       21.13      6.68 o 
   2  11   5       93.69      124.50      2.52 o 
   3  11   5       19.19       34.17      3.21 o 
   4  11   5     2949.92     3034.60   1575.67 o 
   5  11   5      674.29      626.71    328.67 o 
   6  11   5      515.81      445.85    222.45 o 
   7  11   5      394.46        4.16      2.56 o 
  -8  12   5     1157.20     1128.63     25.71 o 
  -7  12   5      352.41      351.23      6.33 o 
  -6  12   5      617.75      641.56     52.28 o 
  -5  12   5     1031.89     1114.27     50.26 o 
  -4  12   5      608.17      660.57      6.00 o 
  -3  12   5      437.49      434.39      6.99 o 
  -2  12   5      180.95      186.57      6.96 o 
  -1  12   5      382.15      418.40      4.57 o 
   0  12   5      191.48      214.41      3.86 o 
   1  12   5      148.56      145.53     41.40 o 
   2  12   5     1158.31     1286.59     10.49 o 
   3  12   5     2581.19     2644.21   1390.39 o 
   4  12   5        1.31        9.64      4.27 o 
   5  12   5     1802.80     1579.34    892.78 o 
  -6  13   5      237.54      256.25     13.86 o 
  -5  13   5      197.39      218.95     15.11 o 
  -4  13   5      309.42      318.88     12.53 o 
  -3  13   5      307.87      315.75      5.34 o 
  -2  13   5      456.30      475.38      5.22 o 
  -1  13   5      287.21      300.93      7.59 o 
   0  13   5       36.75       36.75      4.08 o 
   1  13   5     1646.73     1788.01     10.53 o 
   2  13   5      642.53      609.60    335.92 o 
   3  13   5      894.28      867.69    468.42 o 
  -2  14   5      325.18      338.94     14.00 o 
  -2 -15   6      861.33      952.83     10.57 o 
   0 -15   6      353.90      334.35      9.38 o 
   2 -15   6      318.75      364.35      8.85 o 
   3 -15   6        7.80       43.19      8.51 o 
   4 -15   6     1309.07     1327.47     12.52 o 
  -5 -14   6        0.64       11.11     15.57 o 
  -4 -14   6      407.03      525.95     17.14 o 
  -3 -14   6     1781.08     2086.60     14.48 o 
  -2 -14   6      206.22      215.66      8.18 o 
  -1 -14   6      804.46      799.16      9.67 o 
   1 -14   6       82.91       75.96      6.83 o 
   2 -14   6      231.45      228.91      7.83 o 
   3 -14   6      798.39      789.50      9.47 o 
   4 -14   6      133.14      131.48      7.34 o 
   5 -14   6       36.33       52.96      7.55 o 
   7 -14   6      752.83      722.33      9.69 o 
  -7 -13   6      131.07      160.19      4.90 o 
  -6 -13   6      182.79      207.16      5.52 o 
  -5 -13   6     2034.60     2285.95     66.40 o 
  -4 -13   6     2986.51     3326.06     57.87 o 
  -3 -13   6      124.57      123.00      8.62 o 
  -2 -13   6     1799.44     1950.82     29.32 o 
  -1 -13   6       19.28       14.80      6.92 o 
   0 -13   6      122.37      118.39      6.57 o 
   2 -13   6      313.01      301.57      7.35 o 
   3 -13   6        1.95       24.55      5.97 o 
   4 -13   6       78.16       94.67      6.70 o 
   5 -13   6      268.03      258.26      7.26 o 
   6 -13   6     3369.91     3495.79     39.98 o 
   7 -13   6      532.51      552.23     29.09 o 
   8 -13   6      821.60      726.94     57.26 o 
  -8 -12   6       32.68       31.48     12.72 o 
  -7 -12   6       63.57       65.01     13.63 o 
  -6 -12   6     2758.62     3092.01     50.61 o 
  -5 -12   6     1656.52     1842.75     62.45 o 
  -4 -12   6     1262.36     1337.68     36.41 o 
  -3 -12   6     1944.97     1947.41     10.73 o 
  -2 -12   6      209.54      241.51      6.97 o 
  -1 -12   6       10.90       21.10      6.42 o 
   0 -12   6     1020.25     1101.20      8.89 o 
   1 -12   6      205.78      224.36      6.55 o 
   2 -12   6      147.11      124.10      6.22 o 
   3 -12   6       11.31       53.81     11.44 o 
   4 -12   6      117.76      121.46      6.15 o 
   5 -12   6     3560.49     3211.50    265.59 o 
   6 -12   6      145.18      152.25     18.88 o 
   7 -12   6     3881.81     3734.78    119.34 o 
   8 -12   6      567.64      551.44     16.25 o 
   9 -12   6      708.66      667.77     12.77 o 
  -9 -11   6        2.29        0.53      3.49 o 
  -8 -11   6       49.64       49.18      4.23 o 
  -7 -11   6     1976.91     2259.02    157.60 o 
  -6 -11   6      171.04      197.74      5.02 o 
  -5 -11   6     1045.13     1076.29      6.15 o 
  -4 -11   6     2064.29     2151.18     30.15 o 
  -3 -11   6       29.33       26.52      5.23 o 
  -2 -11   6       53.20      120.57     30.44 o 
  -1 -11   6      123.59      109.95      6.42 o 
   0 -11   6      229.31      190.26      6.57 o 
   1 -11   6      388.86      348.57     12.31 o 
   2 -11   6        6.92       16.52      5.69 o 
   3 -11   6      386.76      445.48      6.94 o 
   4 -11   6     3795.08     3801.30     13.30 o 
   5 -11   6      100.20       83.31      8.71 o 
   6 -11   6     3690.03     3577.35     69.03 o 
   7 -11   6     1458.12     1437.22     28.44 o 
   8 -11   6        9.01       10.29      3.77 o 
   9 -11   6       89.71       97.91     29.57 o 
  10 -11   6      590.05      594.84     26.97 o 
 -10 -10   6       61.97       58.27     34.93 o 
  -9 -10   6       19.29       34.12      4.18 o 
  -8 -10   6     2127.25     2485.58     11.57 o 
  -7 -10   6       52.78       67.53      5.79 o 
  -6 -10   6     2918.22     3172.42     71.64 o 
  -5 -10   6     2680.57     2729.47     11.16 o 
  -4 -10   6       26.16       16.79     19.18 o 
  -3 -10   6      246.87      276.03      4.93 o 
  -2 -10   6       27.58       42.59      3.82 o 
  -1 -10   6      753.67      755.00      6.64 o 
   0 -10   6      381.14      338.84      5.69 o 
   1 -10   6      364.06      385.83      5.60 o 
   2 -10   6     1916.55     1905.91      8.54 o 
   3 -10   6     6167.04     6062.72     15.95 o 
   4 -10   6      572.35      520.31      6.81 o 
   5 -10   6     7085.25     6993.16    187.59 o 
   6 -10   6     1583.89     1610.86     10.26 o 
   7 -10   6     1266.37     1235.05     11.28 o 
   8 -10   6      299.54      306.71      3.49 o 
   9 -10   6      372.97      288.87     47.18 o 
  10 -10   6       53.73       43.16     16.49 o 
  11 -10   6      180.59      175.42     12.56 o 
 -11  -9   6       83.79       62.72     34.48 o 
 -10  -9   6      632.95      602.78     44.57 o 
  -9  -9   6      557.97      551.66     64.43 o 
  -8  -9   6      730.18      726.72     99.59 o 
  -7  -9   6     3128.05     3052.65     80.92 o 
  -6  -9   6      930.42      909.86     56.72 o 
  -5  -9   6       10.34       19.82     13.59 o 
  -4  -9   6       26.17       22.21      3.62 o 
  -3  -9   6     2024.93     2135.67     44.90 o 
  -2  -9   6     1799.60     1770.13     23.47 o 
  -1  -9   6      231.74      241.96      5.09 o 
   0  -9   6       53.38       69.71      4.92 o 
   1  -9   6     5371.49     5420.26     14.15 o 
   2  -9   6      606.44      646.48      6.31 o 
   3  -9   6     5742.89     5529.75      6.66 o 
   4  -9   6     5218.13     5240.93     34.39 o 
   5  -9   6      294.53      285.01      3.45 o 
   6  -9   6      139.55      145.79      4.27 o 
   7  -9   6        1.94        4.00      4.68 o 
   8  -9   6      311.65      309.35      3.92 o 
   9  -9   6      564.21      459.56    129.30 o 
  10  -9   6       81.28       63.08     18.92 o 
  11  -9   6       18.17       10.98      2.98 o 
  12  -9   6      284.78      241.69     66.30 o 
 -11  -8   6      162.30      153.91     86.97 o 
 -10  -8   6      206.91      215.72     26.69 o 
  -9  -8   6     2868.58     3065.28    143.54 o 
  -8  -8   6     1046.02     1124.90     67.43 o 
  -7  -8   6        4.89        6.57      3.12 o 
  -6  -8   6       12.97       10.93      5.78 o 
  -5  -8   6      158.62      192.89     13.14 o 
  -4  -8   6     6648.64     6879.34    160.24 o 
  -3  -8   6     1424.54     1378.43     42.35 o 
  -2  -8   6     1187.42     1160.25      4.60 o 
  -1  -8   6       41.06       47.27      4.22 o 
   0  -8   6     1589.99     1570.22      7.13 o 
   1  -8   6      255.48      247.95      4.84 o 
   2  -8   6     5903.20     6166.44     12.62 o 
   3  -8   6     3237.20     3188.54     60.94 o 
   4  -8   6      431.24      327.77     54.75 o 
   5  -8   6      277.08      293.79      3.62 o 
   6  -8   6      848.78      844.11     10.60 o 
   7  -8   6     2279.11     2328.70     22.92 o 
   8  -8   6      111.83      126.52      5.91 o 
   9  -8   6      543.57      545.28     11.53 o 
  10  -8   6      145.60      110.77     26.02 o 
  11  -8   6     1237.83     1270.73     65.68 o 
  12  -8   6       88.48       67.21     19.93 o 
 -12  -7   6       90.24       85.71     51.67 o 
 -11  -7   6       11.19        6.82      8.30 o 
 -10  -7   6     1342.67     1341.66    109.33 o 
  -9  -7   6      852.23      859.19     46.50 o 
  -8  -7   6      132.56      132.10      2.82 o 
  -7  -7   6      282.75      287.32      4.51 o 
  -6  -7   6      758.07      806.16     54.94 o 
  -5  -7   6    11044.51    11794.54     20.06 o 
  -4  -7   6     2687.35     2516.74    137.03 o 
  -3  -7   6     4697.02     4621.24    157.44 o 
  -2  -7   6     1182.81     1154.44     35.38 o 
  -1  -7   6     7127.30     7175.64     35.01 o 
   0  -7   6       74.76       71.70      3.89 o 
   1  -7   6    12972.25    12759.45     19.36 o 
   2  -7   6     3102.25     3021.01      8.03 o 
   3  -7   6     1394.54     1445.06      4.98 o 
   4  -7   6       18.29       22.43      3.02 o 
   5  -7   6     3674.62     3541.39     48.29 o 
   6  -7   6     3514.03     3506.23     47.80 o 
   7  -7   6      312.32      288.79      7.21 o 
   8  -7   6     2053.50     1904.84    226.79 o 
   9  -7   6      534.21      538.73      8.85 o 
  10  -7   6     1794.00     1859.99     47.42 o 
  11  -7   6     2329.50     2283.61    169.16 o 
  12  -7   6     2735.28     2658.25    200.09 o 
 -13  -6   6      118.14       90.86     52.25 o 
 -12  -6   6        7.74        5.24      2.60 o 
 -11  -6   6     1274.10     1330.75    116.72 o 
 -10  -6   6      320.92      333.11     45.61 o 
  -9  -6   6        1.65        1.44      4.03 o 
  -8  -6   6     1746.34     1739.00     65.41 o 
  -7  -6   6     1377.83     1427.60    117.76 o 
  -6  -6   6     4554.98     4672.71    220.33 o 
  -5  -6   6      220.14      243.84      4.84 o 
  -4  -6   6    12692.90    12813.36    339.74 o 
  -3  -6   6        8.89        0.77      2.55 o 
  -2  -6   6     6123.56     5910.81     10.83 o 
  -1  -6   6     5576.64     5493.13     49.58 o 
   0  -6   6    11133.90    10697.29     86.59 o 
   1  -6   6      479.73      472.39      6.10 o 
   2  -6   6     5504.88     5582.23     52.14 o 
   3  -6   6      640.13      691.28      6.72 o 
   4  -6   6     1105.91      976.62     16.43 o 
   5  -6   6     5877.36     5641.44     73.05 o 
   6  -6   6      114.06      106.31      3.23 o 
   7  -6   6     1834.00     1918.10     28.15 o 
   8  -6   6     1409.70     1418.92     22.28 o 
   9  -6   6      327.80      351.68      2.41 o 
  10  -6   6     3075.71     3194.48     84.46 o 
  11  -6   6     3059.90     2673.42   1657.77 o 
  12  -6   6      836.37      778.40     66.75 o 
  13  -6   6      787.05      769.83    437.39 o 
 -13  -5   6      298.49      220.18    122.40 o 
 -12  -5   6      168.16      159.17     11.75 o 
 -11  -5   6       19.92       24.88      4.01 o 
 -10  -5   6      279.75      254.14      2.93 o 
  -9  -5   6       55.86       60.72      5.74 o 
  -8  -5   6     1571.53     1733.56     67.44 o 
  -7  -5   6     1217.76     1258.30     30.29 o 
  -6  -5   6        5.84       16.67      5.09 o 
  -5  -5   6     9789.11     9612.01    606.04 o 
  -4  -5   6      865.92      875.21      4.81 o 
  -3  -5   6       62.82      103.20      3.05 o 
  -2  -5   6     3791.68     3836.41      9.26 o 
  -1  -5   6     2081.67     2048.67      7.18 o 
   0  -5   6      223.48      343.66     15.96 o 
   1  -5   6     1796.28     1701.40     38.83 o 
   2  -5   6      228.26      197.86      2.66 o 
   3  -5   6     2624.45     2573.62     25.79 o 
   4  -5   6     2510.09     2551.74     27.42 o 
   5  -5   6     2785.30     2744.46     15.71 o 
   6  -5   6     9280.56     9454.51    111.04 o 
   7  -5   6      260.18      277.69      2.47 o 
   8  -5   6      166.98      179.24      9.46 o 
   9  -5   6     5211.51     5311.75    177.95 o 
  10  -5   6     1316.14     1316.86     36.09 o 
  11  -5   6      276.64      271.45     12.26 o 
  12  -5   6      347.75      283.73     84.82 o 
  13  -5   6       88.31       73.76     13.85 o 
 -13  -4   6      226.88      169.35     57.09 o 
 -12  -4   6      254.78      215.21      9.09 o 
 -11  -4   6       29.99       28.55      4.28 o 
 -10  -4   6      225.40      245.39     15.63 o 
  -9  -4   6     3970.26     3712.44     50.52 o 
  -8  -4   6     2012.15     1905.21    118.50 o 
  -7  -4   6     2143.16     2228.73    133.22 o 
  -6  -4   6     4742.03     4073.09    370.88 o 
  -5  -4   6       40.11       43.92      8.73 o 
  -4  -4   6      551.36      529.64     24.02 o 
  -3  -4   6     1638.01     1712.23     58.89 o 
  -2  -4   6      191.06      146.77      3.18 o 
  -1  -4   6      414.02      380.79      2.98 o 
   0  -4   6      199.70      197.98      1.29 o 
   1  -4   6     9102.26     8863.43    152.04 o 
   2  -4   6    14932.22    14884.13     54.97 o 
   3  -4   6     2620.37     2602.13     25.48 o 
   4  -4   6    18030.27    18145.89    402.20 o 
   5  -4   6     4527.06     4476.48     12.87 o 
   6  -4   6      819.44      808.11     13.62 o 
   7  -4   6      542.62      503.69      6.52 o 
   8  -4   6     1326.42     1349.39     26.54 o 
   9  -4   6      277.43      263.63      3.93 o 
  10  -4   6      503.61      467.44     13.02 o 
  11  -4   6      597.56      589.89     30.45 o 
  12  -4   6     1903.76      799.21    872.85 o 
  13  -4   6      478.02      500.27      8.17 o 
 -14  -3   6      266.48      243.46     68.23 o 
 -13  -3   6      112.74      108.36     20.66 o 
 -12  -3   6      616.52      566.80     13.75 o 
 -11  -3   6      608.09      604.70     36.60 o 
 -10  -3   6     6111.49     6142.32    255.34 o 
  -9  -3   6      345.58      340.13     16.39 o 
  -8  -3   6     9482.95     9103.67    771.07 o 
  -7  -3   6     5136.86     5579.68     13.90 o 
  -6  -3   6     1059.36     1134.10     67.13 o 
  -5  -3   6      671.22      710.89     13.84 o 
  -4  -3   6       58.35      195.36     62.22 o 
  -3  -3   6      381.98      334.87      8.37 o 
  -2  -3   6      108.82       88.39      1.86 o 
  -1  -3   6      206.04      189.09      2.63 o 
   0  -3   6     9286.07     9635.66     11.63 o 
   1  -3   6     1793.13     1463.44     10.47 o 
   2  -3   6     8459.70     8337.68     74.66 o 
   4  -3   6     2239.62     2330.23     31.12 o 
   5  -3   6     1147.40     1177.94     12.05 o 
   6  -3   6      291.44      270.89     10.66 o 
   7  -3   6     3335.14     3389.51     68.53 o 
   8  -3   6      108.51      114.29      2.60 o 
   9  -3   6     1545.81     1498.11     21.96 o 
  10  -3   6      493.79      458.31     16.43 o 
  11  -3   6     1206.08     1158.11     68.36 o 
  12  -3   6      305.55      273.75      7.03 o 
  13  -3   6     1241.78     1273.06      9.80 o 
 -14  -2   6      266.63      282.21     26.79 o 
 -13  -2   6       13.12       24.25      6.35 o 
 -12  -2   6      484.93      537.01     26.82 o 
 -11  -2   6     1446.76     1432.44     82.56 o 
 -10  -2   6     3324.20     3264.71    167.83 o 
  -9  -2   6     4573.38     4386.14    160.65 o 
  -8  -2   6      162.02      156.96      3.85 o 
  -7  -2   6     1924.70     1936.71     68.20 o 
  -6  -2   6      578.17      592.61     33.69 o 
  -5  -2   6       80.03      123.84      7.41 o 
  -4  -2   6     2358.30     2024.50     96.55 o 
  -3  -2   6      497.25      468.61     13.00 o 
  -2  -2   6     1304.82     1353.37     51.13 o 
  -1  -2   6     6473.12     6133.73      7.30 o 
   0  -2   6     6307.84     6230.77      6.66 o 
   1  -2   6    11073.23    11358.74     11.53 o 
   2  -2   6    26674.65    25018.97    393.18 o 
   3  -2   6      163.39      149.49      3.53 o 
   4  -2   6      828.06      805.17      6.47 o 
   5  -2   6      162.02      162.26      2.75 o 
   6  -2   6       69.34       72.06      2.96 o 
   7  -2   6     4295.73     4336.05      6.91 o 
   8  -2   6      607.56      632.18     17.70 o 
   9  -2   6       28.36       23.03      1.37 o 
  10  -2   6     3263.36     3028.53    189.23 o 
  11  -2   6      202.40      165.53     27.12 o 
  12  -2   6     2510.83     2524.61     12.48 o 
  13  -2   6     1468.22     1575.19     19.04 o 
 -14  -1   6      403.56      382.21    102.03 o 
 -13  -1   6        1.87        9.26      5.28 o 
 -12  -1   6      962.54      999.35     56.26 o 
 -11  -1   6      214.61      224.35     11.60 o 
 -10  -1   6     6228.34     6242.47    418.81 o 
  -9  -1   6      647.99      697.64     11.66 o 
  -8  -1   6      783.51      778.07     16.79 o 
  -7  -1   6      608.12      636.56      7.40 o 
  -6  -1   6     3293.46     3260.49     17.27 o 
  -5  -1   6     5443.19     5368.26    139.49 o 
  -4  -1   6      995.65      970.76     54.53 o 
  -3  -1   6     2216.10     2094.05    165.59 o 
  -2  -1   6     9882.44     9634.93    310.17 o 
  -1  -1   6     3681.57     3556.70     78.95 o 
   0  -1   6    18539.93    18068.37     35.50 o 
   1  -1   6    22220.11    20348.49   1256.07 o 
   2  -1   6      506.67      492.95      9.97 o 
   3  -1   6      621.59      474.71     14.51 o 
   4  -1   6       25.46       31.95      8.37 o 
   5  -1   6        8.91        9.28      2.02 o 
   6  -1   6     1872.28     1811.25     30.70 o 
   7  -1   6      305.49      292.91      7.70 o 
   8  -1   6      145.24      158.46      3.10 o 
   9  -1   6      741.99      813.14      7.59 o 
  10  -1   6      632.62      646.34     11.87 o 
  11  -1   6     8377.93     9235.58    112.08 o 
  12  -1   6     1485.89     1684.22     52.48 o 
  13  -1   6     1017.77     1230.59     11.53 o 
 -14   0   6      112.29      114.24     36.65 o 
 -13   0   6      471.99      496.47     20.48 o 
 -12   0   6     2167.33     2296.10    102.07 o 
 -11   0   6     2670.18     2769.94     79.45 o 
 -10   0   6       25.10       17.54      9.17 o 
  -9   0   6     1780.84     1741.91     46.11 o 
  -8   0   6     1545.93     1704.44     17.02 o 
  -7   0   6     3033.55     2999.23     56.02 o 
  -6   0   6     2156.98     2007.57     25.64 o 
  -5   0   6        7.78       91.75     44.97 o 
  -4   0   6      913.51      935.29      5.92 o 
  -3   0   6     3330.98     2931.76      9.95 o 
  -2   0   6      452.20      431.51      2.85 o 
  -1   0   6    19330.23    17863.33    496.55 o 
   0   0   6     9471.13     8986.71     36.90 o 
   1   0   6    12138.44    11994.77    478.08 o 
   2   0   6    11179.37    11394.46    269.33 o 
   3   0   6      668.30      702.69     10.63 o 
   4   0   6      340.11      364.10      3.71 o 
   5   0   6      601.41      593.75      3.94 o 
   6   0   6       17.36       11.55      3.53 o 
   7   0   6      289.16      331.37      7.11 o 
   8   0   6     2765.76     2919.53     19.81 o 
   9   0   6     1064.04     1111.78     41.93 o 
  10   0   6     6256.63     6932.08     12.03 o 
  11   0   6      106.94      113.87      4.86 o 
  12   0   6     1530.17     1736.56     46.45 o 
  13   0   6       19.11       35.89      8.75 o 
 -14   1   6      298.41      304.13     13.66 o 
 -13   1   6     1670.62     1734.88     69.77 o 
 -12   1   6      274.44      288.72     17.06 o 
 -11   1   6      627.17      632.55     20.02 o 
 -10   1   6      795.31      829.52      6.57 o 
  -9   1   6     2111.10     2152.65     66.95 o 
  -8   1   6     2980.73     3008.86     30.38 o 
  -7   1   6       90.19       90.86      7.40 o 
  -6   1   6     2941.06     2745.97     97.83 o 
  -5   1   6       12.41       14.14      8.96 o 
  -4   1   6     2728.51     2665.99     75.36 o 
  -3   1   6     2275.12     2003.51     40.06 o 
  -2   1   6    11807.95    11241.61    289.87 o 
  -1   1   6     1957.14     1952.92      2.90 o 
   0   1   6     4211.70     3994.95    246.78 o 
   1   1   6       71.09       53.34      1.02 o 
   2   1   6     2473.22     2279.15     91.73 o 
   3   1   6      735.58      786.28      4.74 o 
   4   1   6       31.88       26.95      3.08 o 
   5   1   6     1640.49     1684.77      5.55 o 
   6   1   6      218.94      193.83      3.96 o 
   7   1   6       18.43       19.65      3.50 o 
   8   1   6     1186.69     1273.00      8.23 o 
   9   1   6     4642.65     4968.34     22.45 o 
  10   1   6       23.85       24.67      5.12 o 
  11   1   6      825.36      969.97     22.41 o 
  12   1   6      809.12      950.90      6.16 o 
  13   1   6      154.06      185.47      5.45 o 
 -14   2   6      214.29      238.55     14.85 o 
 -13   2   6      100.67      108.21      3.73 o 
 -12   2   6      233.09      234.23      7.68 o 
 -11   2   6        3.80       -5.63      5.63 o 
 -10   2   6     1699.94     1728.88     66.28 o 
  -9   2   6     4113.60     4171.02    192.24 o 
  -8   2   6      601.17      571.96      6.27 o 
  -7   2   6     7764.60     7816.47    621.47 o 
  -6   2   6      362.52      357.10     39.15 o 
  -5   2   6     1245.19     1088.78     48.28 o 
  -4   2   6     4477.13     4330.97     97.63 o 
  -3   2   6     7234.74     7138.95    123.98 o 
  -2   2   6      986.73     1053.46      2.82 o 
  -1   2   6     2316.01     2114.63     25.87 o 
   0   2   6     3544.56     3454.34     81.91 o 
   1   2   6    13093.51    13810.65     73.10 o 
   2   2   6     1247.37     1189.08     85.31 o 
   3   2   6     8122.95     8484.45    267.46 o 
   4   2   6     3583.43     3562.58      7.85 o 
   5   2   6     3094.00     3074.62      7.62 o 
   6   2   6      302.09      315.43      4.46 o 
   7   2   6     9164.20     9608.45     16.14 o 
   8   2   6     2880.36     3167.42     10.88 o 
   9   2   6      790.66      807.28      7.11 o 
  10   2   6     2597.54     3025.94     12.87 o 
  11   2   6      963.10     1195.47      7.60 o 
  12   2   6       97.81       80.18      4.96 o 
  13   2   6        0.13        6.91      5.79 o 
 -14   3   6       40.95       44.71      6.47 o 
 -13   3   6      293.98      297.52      8.06 o 
 -12   3   6      127.59      103.36      3.42 o 
 -11   3   6     2197.71     2134.01    158.49 o 
 -10   3   6     1007.78      934.30      7.10 o 
  -9   3   6     3552.12     3397.17    448.47 o 
  -8   3   6     6195.03     6168.25    492.73 o 
  -7   3   6     1818.00     1737.23     68.66 o 
  -6   3   6     2155.11     2129.55     78.84 o 
  -5   3   6     4396.43     4112.00     39.78 o 
  -4   3   6     1338.75     1206.19      8.21 o 
  -3   3   6     2714.74     2584.89      7.15 o 
  -2   3   6     9855.39    10047.20    298.55 o 
  -1   3   6     2886.80     2937.99     28.51 o 
   0   3   6     8645.26     8983.69    138.35 o 
   1   3   6      469.98      535.32      7.85 o 
   2   3   6    11398.38    11911.09    218.76 o 
   3   3   6     1286.31     1322.24     35.23 o 
   4   3   6     2230.61     2160.95      6.68 o 
   5   3   6      788.20      798.34      5.03 o 
   6   3   6     6840.00     7211.58     13.44 o 
   7   3   6       16.59       29.15      5.12 o 
   8   3   6     2930.02     3207.35      9.68 o 
  10   3   6      145.98      154.49      5.44 o 
  11   3   6      566.78      636.68      7.22 o 
  12   3   6        4.21       12.31      6.97 o 
 -14   4   6      177.73      166.53      8.29 o 
 -13   4   6       56.62       60.71      7.42 o 
 -12   4   6      658.32      673.97     34.99 o 
 -11   4   6       21.38       15.62      4.49 o 
 -10   4   6     3361.57     3393.31    295.30 o 
  -9   4   6     4990.24     4758.77    318.26 o 
  -8   4   6     1239.05     1226.97     37.37 o 
  -7   4   6      104.31      120.18      3.61 o 
  -6   4   6     2328.56     2266.44    135.32 o 
  -5   4   6        5.11       12.49      5.12 o 
  -4   4   6     4107.31     3983.28     97.80 o 
  -3   4   6     1209.64     1177.54      3.32 o 
  -2   4   6      188.96      212.86     11.55 o 
  -1   4   6      908.58      869.14      3.52 o 
   0   4   6      349.50      390.53      7.19 o 
   1   4   6    15310.97    15885.58     44.09 o 
   2   4   6     1874.55     1926.59     32.07 o 
   3   4   6     5072.57     5415.87      5.93 o 
   4   4   6        4.32       11.31      3.07 o 
   5   4   6     3880.59     4419.60      9.81 o 
   6   4   6        0.62       -4.26      4.26 o 
   7   4   6     6345.33     6794.67     19.56 o 
   9   4   6      528.78      609.92      5.80 o 
  10   4   6     1080.51     1282.29      8.36 o 
  11   4   6      498.11      613.73      7.81 o 
  12   4   6     2151.56     2563.32     13.07 o 
 -13   5   6      598.31      597.43     15.57 o 
 -12   5   6       19.27       23.30      5.05 o 
 -11   5   6     1668.17     1584.82     26.40 o 
 -10   5   6     1954.52     1884.57     95.45 o 
  -9   5   6      759.48      699.07     29.24 o 
  -8   5   6     1083.04     1047.33     20.24 o 
  -7   5   6      219.84      265.47     10.54 o 
  -6   5   6      219.83      234.24      7.75 o 
  -5   5   6     1467.75     1525.18     62.34 o 
  -4   5   6       48.32       51.00      5.63 o 
  -3   5   6     1551.19     1543.79     10.10 o 
  -2   5   6     1360.36     1398.62      6.00 o 
  -1   5   6     6662.12     6791.42     83.41 o 
   0   5   6    23579.68    25447.23     26.40 o 
   1   5   6     2828.72     3209.99     29.68 o 
   2   5   6     4825.65     5078.04     48.44 o 
   3   5   6      430.38      462.51      6.49 o 
   4   5   6     4358.08     4289.10     10.16 o 
   5   5   6     1047.61     1064.12     19.60 o 
   6   5   6     1183.10     1169.21      6.19 o 
   7   5   6      479.34      468.71      5.07 o 
   8   5   6     1161.10     1187.60      7.04 o 
   9   5   6      155.01      137.26      5.37 o 
  10   5   6     1247.26     1365.48      8.70 o 
  11   5   6     1511.02     1686.68     11.14 o 
 -13   6   6      793.08      787.29     27.39 o 
 -12   6   6     2935.91     2898.63     14.60 o 
 -11   6   6      169.07      157.40      5.16 o 
 -10   6   6     1161.53     1080.14     33.99 o 
  -9   6   6      729.95      763.02     37.52 o 
  -8   6   6       39.46       52.17     10.55 o 
  -7   6   6      186.14      207.87      4.21 o 
  -6   6   6      185.19      198.32      8.77 o 
  -5   6   6      453.33      457.97      3.92 o 
  -4   6   6     2366.14     2283.19     14.07 o 
  -3   6   6      159.28      127.90     11.76 o 
  -2   6   6     7005.03     7150.04    163.20 o 
  -1   6   6     8881.85     9578.49     14.28 o 
   0   6   6      487.77      534.74      3.82 o 
   1   6   6     4006.04     4227.91     65.81 o 
   2   6   6        6.81        9.81      1.66 o 
   3   6   6      545.61      628.63      8.19 o 
   4   6   6     1643.55     1668.76     55.64 o 
   5   6   6     3435.07     3645.13     71.13 o 
   6   6   6       18.21       32.15      7.32 o 
   7   6   6      114.88      108.23      4.40 o 
   8   6   6      537.62      648.38      6.08 o 
   9   6   6     1861.96     2025.66     10.33 o 
  10   6   6      551.66      577.19      7.17 o 
  11   6   6      270.87      351.13      6.93 o 
 -12   7   6       98.30      104.77     11.84 o 
 -11   7   6      347.44      340.05      7.00 o 
 -10   7   6        1.12        1.42      6.70 o 
  -9   7   6      709.71      659.49     33.78 o 
  -8   7   6      631.06      643.27     18.02 o 
  -7   7   6      252.31      228.69      6.20 o 
  -6   7   6      226.46      241.07      7.31 o 
  -5   7   6     1691.32     1637.57     35.89 o 
  -4   7   6      525.34      508.32      4.03 o 
  -3   7   6     5504.67     5651.26     65.33 o 
  -2   7   6     2796.97     2943.51     61.38 o 
  -1   7   6     1142.39     1276.94      5.38 o 
   0   7   6      194.82      212.71      7.66 o 
   1   7   6        9.08        4.57      2.07 o 
   2   7   6      801.35      857.42      4.88 o 
   3   7   6      935.67     1087.20     12.76 o 
   4   7   6      273.32      267.83      2.15 o 
   5   7   6        2.26       11.67      5.91 o 
   6   7   6       36.48       45.58      3.76 o 
   7   7   6      480.76      451.49     58.09 o 
   8   7   6     4120.54     4455.03     15.30 o 
   9   7   6      152.75      172.04      6.07 o 
  10   7   6      501.59      663.75      7.61 o 
 -12   8   6       75.43       74.00      7.73 o 
 -11   8   6       88.30       90.57      8.53 o 
 -10   8   6      770.40      788.91     15.00 o 
  -9   8   6      286.37      308.38     28.97 o 
  -8   8   6     1690.33     1694.28     78.86 o 
  -7   8   6      139.13      126.61     11.54 o 
  -6   8   6     1294.84     1237.34      5.52 o 
  -5   8   6      145.43      131.36      4.16 o 
  -4   8   6    10232.64    10259.12     22.08 o 
  -3   8   6      149.06      174.35      4.10 o 
  -2   8   6     1986.48     2080.08     38.76 o 
  -1   8   6      682.92      705.15     14.15 o 
   0   8   6      862.91      942.46     28.76 o 
   1   8   6      238.27      283.96      4.80 o 
   2   8   6        5.41        4.35      1.86 o 
   3   8   6      184.73      222.95      5.97 o 
   4   8   6       30.05       54.90      3.93 o 
   5   8   6      516.37      519.88     38.55 o 
   6   8   6     3421.59     3684.88    110.39 o 
   7   8   6     3755.25     4188.89     13.58 o 
   8   8   6       41.57       76.76      6.04 o 
   9   8   6     1620.38     1192.27      7.19 o 
 -11   9   6      619.03      626.10      7.06 o 
 -10   9   6        0.34        3.17      6.90 o 
  -9   9   6     1468.97     1476.94      8.44 o 
  -8   9   6       20.73       13.35      4.94 o 
  -7   9   6     1443.43     1499.44     30.73 o 
  -6   9   6     1364.34     1385.07      6.77 o 
  -5   9   6     5109.02     5176.90     82.38 o 
  -4   9   6      115.86      135.95      4.99 o 
  -3   9   6     6871.70     7061.89     18.11 o 
  -2   9   6      274.60      296.81      7.27 o 
  -1   9   6      514.99      505.65      3.69 o 
   0   9   6        0.81        2.81      3.69 o 
   1   9   6       95.69      115.03      3.24 o 
   2   9   6     1095.65     1123.42      5.74 o 
   3   9   6       57.80       70.79      3.26 o 
   4   9   6      237.29      252.98      9.70 o 
   5   9   6     3873.44     4185.32    241.10 o 
   6   9   6     3755.64     3499.71    316.27 o 
   7   9   6     1739.10     1528.64     15.49 o 
 -10  10   6      769.06      840.72     24.67 o 
  -9  10   6        6.08       -4.90      4.90 o 
  -8  10   6      183.57      188.29     15.43 o 
  -7  10   6     1013.78     1017.58     17.50 o 
  -6  10   6     1133.75     1141.31     19.76 o 
  -5  10   6     1230.00     1302.43      6.82 o 
  -4  10   6     2686.85     2825.28     13.96 o 
  -3  10   6      391.67      379.10      6.43 o 
  -2  10   6        2.18       11.28      7.19 o 
  -1  10   6      727.46      739.93     15.23 o 
   0  10   6      665.26      675.86     19.89 o 
   1  10   6     1113.13     1245.29      8.16 o 
   2  10   6      208.62      229.31      4.15 o 
   3  10   6       12.81       21.66      3.22 o 
   4  10   6     1306.68     1373.40    108.39 o 
   5  10   6      490.98      478.39     77.32 o 
   6  10   6      946.72        2.61      2.88 o 
   7  10   6     1007.87        2.95      2.72 o 
  -9  11   6      232.03      233.83      5.99 o 
  -8  11   6      232.88      223.85      5.61 o 
  -7  11   6      431.10      387.19      5.66 o 
  -6  11   6      344.08      352.45      5.24 o 
  -5  11   6      993.26     1018.24     21.93 o 
  -4  11   6      337.83      344.79      5.01 o 
  -3  11   6      841.87      857.26     35.80 o 
  -2  11   6      321.29      351.69      6.53 o 
  -1  11   6     2878.64     3083.69     11.36 o 
   0  11   6      911.99      967.83     21.23 o 
   1  11   6      120.67      165.40      3.55 o 
   2  11   6       54.54       58.50      7.24 o 
   3  11   6     1892.73     1745.56    970.59 o 
   4  11   6      268.99      224.98    122.56 o 
   5  11   6     1045.67      941.22    491.13 o 
   6  11   6      785.70        2.84      2.78 o 
  -8  12   6       15.11        3.03      7.33 o 
  -7  12   6      728.20      759.25      9.73 o 
  -6  12   6      482.53      432.26      7.46 o 
  -5  12   6      393.45      412.58     13.97 o 
  -4  12   6      158.29      176.70     19.61 o 
  -3  12   6      653.45      771.48     18.72 o 
  -2  12   6     2677.40     2856.09     54.09 o 
  -1  12   6      232.58      244.37      4.66 o 
   0  12   6     1066.57     1088.08     29.56 o 
   1  12   6      302.19      329.50     85.25 o 
   2  12   6      803.13      857.56     12.02 o 
   3  12   6      219.57      176.19     98.54 o 
   4  12   6     1513.27     1400.04    734.90 o 
  -5  13   6        0.52        9.06      5.64 o 
  -4  13   6      812.50      887.38     19.78 o 
  -3  13   6     1552.86     1661.96      9.46 o 
  -2  13   6       43.84       47.04      4.90 o 
  -1  13   6      321.07      335.69      6.17 o 
   0  13   6      242.04      230.66      5.85 o 
   1  13   6      105.07      112.27     28.63 o 
  -1 -15   7      471.52      494.46     19.86 o 
   1 -15   7       41.63       28.37      8.18 o 
   2 -15   7        2.35       -2.86      7.43 o 
  -4 -14   7     1234.47     1313.52     19.88 o 
  -3 -14   7        6.45       33.93      8.51 o 
  -2 -14   7     2273.30     2448.82     12.59 o 
  -1 -14   7     1332.14     1361.15      7.95 o 
   0 -14   7      124.99      125.09      7.31 o 
   1 -14   7      118.55      112.62      7.48 o 
   2 -14   7       14.09       -6.82      7.21 o 
   3 -14   7      137.61      133.97      7.09 o 
   4 -14   7       19.27       13.09      7.07 o 
   5 -14   7        3.41       16.04      7.15 o 
   6 -14   7      550.26      535.29      8.93 o 
  -6 -13   7     1134.18     1262.93     41.47 o 
  -5 -13   7     1395.91     1505.62     24.22 o 
  -4 -13   7     1143.87     1215.85     39.74 o 
  -3 -13   7     2857.11     3065.92     83.59 o 
  -2 -13   7       46.22       43.15      7.80 o 
  -1 -13   7       82.16       91.46      7.31 o 
   0 -13   7        0.06        3.97      6.67 o 
   1 -13   7      656.79      622.73      9.00 o 
   2 -13   7      453.00      455.23      7.88 o 
   3 -13   7       74.47       90.89     13.55 o 
   4 -13   7       21.82       42.74      6.81 o 
   5 -13   7     2915.67     3005.09     15.06 o 
   6 -13   7      264.96      275.67      8.74 o 
   7 -13   7     1820.52     1816.20     12.49 o 
  -8 -12   7      211.72      239.37      9.23 o 
  -7 -12   7      226.71      291.90      5.55 o 
  -6 -12   7      103.75      121.41      5.63 o 
  -5 -12   7     1951.79     1983.48    143.93 o 
  -4 -12   7     3151.29     3246.03     59.31 o 
  -3 -12   7      108.98      104.99      6.74 o 
  -2 -12   7       44.90       41.95      7.31 o 
  -1 -12   7      190.12      184.47      7.18 o 
   0 -12   7      229.76      247.53      7.65 o 
   1 -12   7      925.03      912.77      8.14 o 
   2 -12   7      188.64      203.87      6.84 o 
   3 -12   7      205.04      183.05      6.31 o 
   4 -12   7     1777.90     1763.15     10.69 o 
   5 -12   7       22.94       47.38      7.66 o 
   6 -12   7     6052.79     5916.17     20.57 o 
   7 -12   7      807.23      711.96      8.01 o 
   8 -12   7       12.09        8.77      2.72 o 
   9 -12   7        0.14        1.76      2.41 o 
  -9 -11   7      432.93      462.51     36.21 o 
  -8 -11   7      264.52      298.28      6.77 o 
  -7 -11   7      197.43      236.10     11.83 o 
  -6 -11   7     1163.27     1218.44     21.98 o 
  -5 -11   7     1350.21     1466.04     44.36 o 
  -4 -11   7        3.43       15.91      8.80 o 
  -3 -11   7       49.62       67.81      8.19 o 
  -2 -11   7      684.80      723.13      9.47 o 
  -1 -11   7     4393.61     4383.36     14.70 o 
   0 -11   7      868.58      833.73      9.48 o 
   1 -11   7     1784.39     1881.69     12.40 o 
   2 -11   7      109.99       99.31      5.91 o 
   3 -11   7     1314.42     1289.66      8.78 o 
   4 -11   7       25.22       14.90     12.21 o 
   5 -11   7     4466.56     4271.24    264.73 o 
   6 -11   7     2057.34     1886.09     84.72 o 
   7 -11   7      228.07      197.98     17.72 o 
   8 -11   7      338.04      290.98     10.13 o 
   9 -11   7      244.10      194.27     54.55 o 
  10 -11   7      593.11      526.23    129.50 o 
 -10 -10   7      191.16      180.32     99.11 o 
  -9 -10   7      311.24      348.24     26.48 o 
  -8 -10   7        0.77        7.21      4.51 o 
  -7 -10   7     1355.11     1422.38     29.65 o 
  -6 -10   7     1019.95     1135.33     15.27 o 
  -5 -10   7       21.46       41.04      7.26 o 
  -4 -10   7      596.22      711.78     31.71 o 
  -3 -10   7     1895.18     1935.13     26.16 o 
  -2 -10   7     1766.03     1756.74      9.63 o 
  -1 -10   7      179.65      198.60     15.27 o 
   0 -10   7     1906.26     1867.35      8.78 o 
   1 -10   7      193.43      179.98      5.24 o 
   2 -10   7     1036.94     1050.67      7.36 o 
   3 -10   7      684.87      661.91      6.21 o 
   4 -10   7     5959.72     5962.00     15.41 o 
   5 -10   7      570.85      557.77     15.68 o 
   6 -10   7     2139.76     2165.12      9.09 o 
   7 -10   7      986.38      953.48     54.01 o 
   8 -10   7      248.97      242.63      4.96 o 
   9 -10   7      523.62      477.24    118.55 o 
  10 -10   7       30.91       39.65      5.09 o 
  11 -10   7       68.41       59.02     32.35 o 
 -11  -9   7       19.78        9.04      2.59 o 
 -10  -9   7        0.78        5.28      4.08 o 
  -9  -9   7      298.48      307.22     31.06 o 
  -8  -9   7      666.60      560.39     82.47 o 
  -7  -9   7        7.98        5.17      1.63 o 
  -6  -9   7      766.68      734.76      6.50 o 
  -5  -9   7      573.59      596.40     38.32 o 
  -4  -9   7     3091.25     3265.45     62.09 o 
  -3  -9   7     3435.92     3487.94     72.59 o 
  -2  -9   7     1938.96     2025.64      8.88 o 
  -1  -9   7     3133.22     3121.36     40.82 o 
   0  -9   7      956.56      953.41      6.63 o 
   1  -9   7       67.59       63.73      4.67 o 
   2  -9   7     1254.03     1287.15      7.37 o 
   3  -9   7     5211.24     5260.92     14.12 o 
   4  -9   7     1149.18     1206.12      6.87 o 
   5  -9   7      105.21      112.97      2.16 o 
   6  -9   7      279.51      262.73     14.74 o 
   7  -9   7     2933.65     2778.41     84.47 o 
   8  -9   7      862.71      867.76     21.10 o 
   9  -9   7      647.75      573.96      5.72 o 
  10  -9   7      330.20      285.23    144.65 o 
  11  -9   7      135.03       99.32     56.47 o 
 -11  -8   7        2.94        3.50      2.77 o 
 -10  -8   7      398.28      337.09     50.59 o 
  -9  -8   7        1.79       14.01      2.99 o 
  -8  -8   7      834.72      855.75     97.18 o 
  -7  -8   7        6.46       10.61      5.10 o 
  -6  -8   7      208.89      251.13     25.98 o 
  -5  -8   7     4079.01     4176.46    232.02 o 
  -4  -8   7     2697.32     2364.61    224.83 o 
  -3  -8   7     3352.83     3427.01     91.14 o 
  -2  -8   7     3446.88     3518.17     10.85 o 
  -1  -8   7       96.31       76.66     10.22 o 
   0  -8   7      102.24      114.90      4.28 o 
   1  -8   7     3105.00     2921.47      8.52 o 
   2  -8   7       30.87       34.52      4.46 o 
   3  -8   7      102.20       77.93      4.19 o 
   4  -8   7      348.12      340.67      2.60 o 
   5  -8   7      944.47      901.70      8.35 o 
   6  -8   7     5136.70     5298.22     11.51 o 
   7  -8   7       47.92       43.57      4.26 o 
   8  -8   7     5563.43     5530.94     87.67 o 
   9  -8   7      481.15      484.92      4.23 o 
  10  -8   7     1017.53      955.81     12.93 o 
  11  -8   7      262.02      209.13     56.18 o 
  12  -8   7     1263.21     1165.70     65.61 o 
 -12  -7   7       10.00       10.13      2.62 o 
 -11  -7   7      104.24       86.37     13.46 o 
  -9  -7   7      775.98      786.51     46.22 o 
  -8  -7   7        6.38        6.12      2.17 o 
  -7  -7   7      995.26     1059.20     59.42 o 
  -6  -7   7     7121.94     7142.54    359.79 o 
  -5  -7   7      322.28      302.34     11.42 o 
  -4  -7   7    14034.95    13943.49    767.83 o 
  -3  -7   7     6050.14     5690.91      4.25 o 
  -2  -7   7     5068.29     4967.91    143.96 o 
  -1  -7   7      428.77      394.49      4.10 o 
   0  -7   7     2086.76     1998.92     91.37 o 
   1  -7   7       29.30       22.94      1.02 o 
   2  -7   7     2299.97     2236.21     21.40 o 
   3  -7   7      157.74      172.17      1.91 o 
   4  -7   7     5264.64     5252.10     88.61 o 
   5  -7   7     1806.21     1820.10      5.12 o 
   6  -7   7      232.37      233.45      3.98 o 
   7  -7   7     8094.21     7956.54     92.11 o 
   8  -7   7       16.30       22.30      2.12 o 
   9  -7   7     1389.65     1365.84      9.56 o 
  10  -7   7      761.22      703.35     17.80 o 
  11  -7   7     1194.51     1143.39     33.70 o 
  12  -7   7      468.95      369.73     99.50 o 
 -12  -6   7       32.02       27.94      6.16 o 
 -11  -6   7      398.86      392.70     43.64 o 
 -10  -6   7      543.57      545.01     54.82 o 
  -9  -6   7       20.07       30.22      2.60 o 
  -8  -6   7      629.68      616.93     31.29 o 
  -7  -6   7      870.51      814.37      4.09 o 
  -6  -6   7      332.52      337.87     15.68 o 
  -5  -6   7    13747.73    13866.64    968.18 o 
  -4  -6   7     1972.92     1854.08    111.60 o 
  -3  -6   7       86.98       72.74      3.87 o 
  -2  -6   7      551.61      630.97      4.33 o 
  -1  -6   7      410.56      384.80      3.88 o 
   0  -6   7     2195.23     2110.80     20.36 o 
   1  -6   7     3670.03     3502.80     25.24 o 
   2  -6   7      238.20      248.98      7.39 o 
   3  -6   7      163.71      170.75      4.27 o 
   4  -6   7     6837.60     6709.98     97.53 o 
   5  -6   7     2444.11     2411.97     40.00 o 
   6  -6   7     5391.75     5460.27     51.37 o 
   7  -6   7       51.50       52.97      1.61 o 
   8  -6   7     3002.74     2972.11     22.90 o 
   9  -6   7      411.84      398.56      4.94 o 
  10  -6   7      406.12      401.24      8.59 o 
  11  -6   7     1073.16     1024.35     57.88 o 
  12  -6   7      425.03      405.57    218.28 o 
 -13  -5   7      221.12      220.90     58.02 o 
 -12  -5   7      731.61      743.22     38.46 o 
 -11  -5   7      177.49      175.23      6.93 o 
 -10  -5   7      148.82      159.87     10.69 o 
  -9  -5   7      528.31      531.01     39.22 o 
  -8  -5   7      304.04      283.33     10.25 o 
  -7  -5   7     1374.36     1375.88     48.47 o 
  -6  -5   7     6103.37     5805.57    252.38 o 
  -5  -5   7     1796.18     1936.64      7.81 o 
  -4  -5   7      680.84      751.65      4.84 o 
  -3  -5   7     1350.66     1386.05      5.56 o 
  -2  -5   7      123.69      165.94      3.40 o 
  -1  -5   7      526.18      525.31      3.63 o 
   0  -5   7      307.14      316.45     12.88 o 
   1  -5   7      158.80      161.39      1.77 o 
   2  -5   7     2189.12     2006.94      5.12 o 
   3  -5   7      263.10      241.86      3.20 o 
   4  -5   7    10685.36    10552.18     53.69 o 
   5  -5   7    15326.03    15343.72    189.16 o 
   6  -5   7       79.91       78.18      2.53 o 
   7  -5   7     3194.12     3194.14     27.57 o 
   8  -5   7        0.06        1.43      1.75 o 
   9  -5   7       69.59       73.67      1.82 o 
  10  -5   7      459.71      435.52      6.75 o 
  11  -5   7      120.26      114.24     11.31 o 
  12  -5   7      236.41      213.71      6.40 o 
  13  -5   7      470.10      451.55      7.96 o 
 -13  -4   7      596.61      518.27    101.05 o 
 -12  -4   7      237.65      269.16     13.70 o 
 -11  -4   7      577.30      528.10     34.44 o 
 -10  -4   7      960.71      922.68     49.17 o 
  -9  -4   7       60.86       51.83      4.43 o 
  -8  -4   7     5698.63     5534.84    402.84 o 
  -7  -4   7     5183.07     5036.72    305.34 o 
  -6  -4   7       35.23       27.06      7.01 o 
  -5  -4   7     1163.58     1112.20     47.55 o 
  -4  -4   7     2057.94     1874.86     83.49 o 
  -3  -4   7     3158.39     2967.82    133.59 o 
  -2  -4   7      515.54      506.07      3.74 o 
  -1  -4   7      849.23      952.49      4.89 o 
   0  -4   7      568.83      538.22      4.76 o 
   1  -4   7     7491.35     7439.21    152.60 o 
   2  -4   7     1358.88     1259.39     14.90 o 
   3  -4   7    20601.17    20060.80     98.26 o 
   4  -4   7     3664.40     3507.61     66.09 o 
   5  -4   7      890.35      865.36     10.38 o 
   6  -4   7     2224.95     2291.32      6.27 o 
   7  -4   7        2.21        6.51      2.53 o 
   8  -4   7       73.57       85.31      2.11 o 
   9  -4   7      680.97      664.00     37.70 o 
  10  -4   7      325.95      301.22     14.40 o 
  11  -4   7      378.81      338.25     16.86 o 
  12  -4   7       64.44       69.93     13.33 o 
 -13  -3   7      707.38      705.29     43.16 o 
 -12  -3   7      158.01      160.26     12.98 o 
 -11  -3   7      831.46      862.82     40.29 o 
 -10  -3   7      341.01      348.19     12.27 o 
  -9  -3   7     5541.86     5321.20    225.77 o 
  -8  -3   7      955.05     1021.61      7.21 o 
  -7  -3   7     2980.24     3188.43     11.31 o 
  -6  -3   7      798.42      730.04      4.66 o 
  -5  -3   7      311.10      312.65     22.54 o 
  -4  -3   7     4674.65     4479.54    176.15 o 
  -3  -3   7       91.01       86.71     18.44 o 
  -2  -3   7     3699.23     3664.80      7.95 o 
  -1  -3   7     2779.80     2995.33      5.85 o 
   0  -3   7      667.87      584.96      3.29 o 
   1  -3   7     3403.82     3141.21     69.01 o 
   2  -3   7    26488.36    26912.71    712.64 o 
   3  -3   7       46.11       58.59      4.36 o 
   4  -3   7     1508.86     1555.99     26.03 o 
   5  -3   7      692.77      672.67      2.31 o 
   6  -3   7     1691.43     1758.88      8.45 o 
   7  -3   7     3565.08     3727.07      7.83 o 
   8  -3   7        0.71        3.20      2.11 o 
   9  -3   7      668.10      631.86     45.49 o 
  10  -3   7      238.56      225.82     19.48 o 
  11  -3   7      221.73      212.13      5.96 o 
  12  -3   7     1006.95     1068.92      9.25 o 
  13  -3   7      796.38      786.68      9.30 o 
 -14  -2   7     1101.01     1134.96     72.86 o 
 -13  -2   7      374.40      375.30     27.11 o 
 -12  -2   7      394.86      404.18     11.87 o 
 -11  -2   7      155.67      165.66      4.35 o 
 -10  -2   7     4902.52     5144.05    169.45 o 
  -9  -2   7       10.51       18.36      6.13 o 
  -8  -2   7      549.32      576.59     10.30 o 
  -7  -2   7       19.77       20.90      5.00 o 
  -6  -2   7     2580.72     2482.36     76.44 o 
  -5  -2   7     7302.87     6827.36    590.63 o 
  -4  -2   7     4398.66     4390.78    163.78 o 
  -3  -2   7    20250.02    20126.03    664.25 o 
  -2  -2   7      968.20     1027.51     47.85 o 
  -1  -2   7     3045.84     3098.90     83.65 o 
   0  -2   7     6514.69     6576.07    164.46 o 
   1  -2   7    13686.90    14177.89     12.00 o 
   2  -2   7      190.06      243.27     16.12 o 
   3  -2   7     4906.47     5051.26     44.62 o 
   4  -2   7     1056.73     1034.66     27.07 o 
   5  -2   7     2454.99     2630.18      3.48 o 
   6  -2   7     2509.65     2643.10     21.07 o 
   7  -2   7     1309.40     1303.35     36.52 o 
   8  -2   7     1869.55     1957.95     18.13 o 
   9  -2   7     1490.86     1177.67    206.28 o 
  10  -2   7       37.52       58.87     10.75 o 
  11  -2   7     4275.44     4561.46     48.46 o 
  12  -2   7     1786.27     2093.76      8.57 o 
  13  -2   7      354.51      401.29      9.37 o 
 -14  -1   7      101.82      109.79     30.99 o 
 -13  -1   7      512.41      519.12      5.99 o 
 -12  -1   7       11.83       10.69      3.23 o 
 -11  -1   7     1421.25     1457.88     73.70 o 
 -10  -1   7      237.12      288.42     25.97 o 
  -9  -1   7     2135.93     2210.29      6.50 o 
  -8  -1   7     2402.67     2530.86     32.42 o 
  -7  -1   7     5892.24     5754.40     12.60 o 
  -6  -1   7     2389.13     2291.40     26.46 o 
  -5  -1   7     5167.64     4955.38    198.23 o 
  -4  -1   7     8376.56     7782.11    267.61 o 
  -3  -1   7      381.47      478.59     26.92 o 
  -2  -1   7     1215.73     1160.40    100.08 o 
  -1  -1   7     6101.51     5520.74     50.07 o 
   0  -1   7    17742.37    17727.76    173.63 o 
   1  -1   7     7144.61     6916.47    106.43 o 
   2  -1   7     6908.37     6765.92      7.18 o 
   3  -1   7      372.12      396.97      5.39 o 
   4  -1   7      609.05      534.20     16.12 o 
   5  -1   7       65.73       74.30      0.84 o 
   6  -1   7     4314.92     4410.04      8.67 o 
   7  -1   7      405.95      448.09      5.62 o 
   8  -1   7     1734.58     1841.74      9.59 o 
   9  -1   7       87.95      124.63     11.25 o 
  10  -1   7     5993.77     6558.11    178.83 o 
  11  -1   7      756.87      845.24     22.11 o 
  12  -1   7     1979.16     2167.45     55.74 o 
  13  -1   7     1083.53     1229.67     15.97 o 
 -14   0   7       18.84       28.38      5.98 o 
 -13   0   7       85.29       92.20      4.13 o 
 -12   0   7      305.01      299.56     46.27 o 
 -11   0   7      266.60      297.03      8.91 o 
 -10   0   7     1485.72     1489.96      8.14 o 
  -9   0   7      707.45      697.62     18.83 o 
  -8   0   7      168.36      216.71      6.27 o 
  -7   0   7      420.99      455.73     14.55 o 
  -6   0   7     6586.31     6809.16     32.56 o 
  -5   0   7     3618.97     3491.09      5.58 o 
  -4   0   7      968.91      909.45     14.79 o 
  -3   0   7       51.58      133.76      6.12 o 
  -2   0   7     9445.01     8932.13     26.87 o 
  -1   0   7     2687.74     2566.58     11.49 o 
   0   0   7     7416.55     6742.20    182.07 o 
   1   0   7     5120.03     4892.10    276.18 o 
   2   0   7        2.08       40.35     12.75 o 
   3   0   7     2748.03     2891.24      4.13 o 
   4   0   7      288.81      309.63      3.95 o 
   5   0   7     6034.36     6054.83     11.20 o 
   6   0   7     1595.83     1618.18      6.45 o 
   7   0   7       69.64       77.88      4.34 o 
   8   0   7      218.09      209.16      8.79 o 
   9   0   7     2350.68     2698.96     20.99 o 
  10   0   7      300.33      305.25      5.82 o 
  11   0   7     2042.16     2292.55     31.37 o 
  12   0   7      525.21      637.95     13.39 o 
  13   0   7        0.32        0.98      4.82 o 
 -14   1   7        0.53       11.30      8.64 o 
 -13   1   7      362.38      393.25     16.02 o 
 -12   1   7      765.39      771.17     25.86 o 
 -11   1   7       16.91       25.89      4.18 o 
 -10   1   7      682.85      745.88     25.27 o 
  -9   1   7     2073.38     2169.44    113.06 o 
  -8   1   7       23.05       23.63      3.79 o 
  -7   1   7     8140.52     8095.12    152.99 o 
  -6   1   7     1618.55     1155.78    550.34 o 
  -5   1   7      230.16      248.89     10.52 o 
  -4   1   7       49.20       56.38      2.47 o 
  -3   1   7       16.37       53.78     11.50 o 
  -2   1   7        0.24      108.87     42.33 o 
  -1   1   7      965.22      918.41     21.22 o 
   0   1   7     2751.15     2674.98     96.40 o 
   1   1   7     2160.98     2096.30     36.40 o 
   2   1   7     1129.50     1066.05      3.23 o 
   3   1   7     3590.90     3577.03     18.81 o 
   4   1   7    16164.02    15573.10     16.94 o 
   5   1   7      583.75      569.54      4.71 o 
   6   1   7     4865.13     5089.43     10.35 o 
   7   1   7       28.70       35.18      4.18 o 
   8   1   7      774.01      827.32      6.43 o 
   9   1   7      243.60      243.05      5.65 o 
  10   1   7     1474.46     1613.10     14.28 o 
  11   1   7     1621.40     1869.60     10.84 o 
  12   1   7      704.37      806.66     11.73 o 
 -14   2   7      523.66      533.50      5.29 o 
 -13   2   7       75.25       87.98      4.92 o 
 -12   2   7      125.73      127.90      4.05 o 
 -11   2   7      807.29      829.75     19.63 o 
 -10   2   7     1207.23     1207.41     12.33 o 
  -9   2   7     3028.14     3148.34     13.30 o 
  -8   2   7    14455.06    14595.83    523.58 o 
  -7   2   7      281.15      309.06      9.25 o 
  -6   2   7     3446.93     3388.91    385.53 o 
  -5   2   7        6.41       38.63      4.11 o 
  -4   2   7      781.99      981.59      5.51 o 
  -3   2   7     1295.76     1408.41     75.79 o 
  -2   2   7       79.64       81.79      2.32 o 
  -1   2   7     2474.84     2596.13      6.19 o 
   0   2   7     1639.47     1596.51      3.95 o 
   1   2   7      579.14      605.86      9.15 o 
   2   2   7    16745.21    16174.98    960.91 o 
   3   2   7    12410.59    12802.92    141.73 o 
   4   2   7     3077.01     2969.55      7.99 o 
   5   2   7     1785.37     2003.00      7.34 o 
   6   2   7     3129.39     3147.93     13.55 o 
   8   2   7      998.06      972.30     11.39 o 
   9   2   7      495.60      593.44      6.28 o 
  10   2   7      432.67      566.13      6.64 o 
  11   2   7        8.38        4.16      6.21 o 
  12   2   7      317.85      395.99      7.79 o 
 -13   3   7       70.71       83.06      6.04 o 
 -12   3   7      670.51      658.60     17.20 o 
 -11   3   7      157.51      152.34      4.84 o 
 -10   3   7     4115.94     4001.61    281.56 o 
  -9   3   7     5383.85     5266.60    428.35 o 
  -8   3   7     1682.96     1597.19    120.27 o 
  -7   3   7     5068.87     5182.10    405.87 o 
  -6   3   7      146.42      132.76      3.26 o 
  -5   3   7       81.26       77.65      2.95 o 
  -4   3   7     3706.16     3547.61     80.99 o 
  -3   3   7      324.30      340.51      6.64 o 
  -2   3   7        7.67        9.90      2.51 o 
  -1   3   7     3545.63     3689.97     71.20 o 
   0   3   7        8.66       22.13      9.76 o 
   1   3   7    14210.89    15054.35    301.98 o 
   2   3   7     2135.28     2172.07     14.69 o 
   3   3   7     5224.17     5331.56    306.13 o 
   4   3   7     1667.49     1691.04      6.45 o 
   5   3   7      749.62      829.11      5.89 o 
   6   3   7      509.75      536.98      5.32 o 
   7   3   7     3559.55     3657.99     11.89 o 
   8   3   7      279.99      335.60      5.53 o 
   9   3   7       18.28       16.99      5.35 o 
  10   3   7      532.52      587.99      7.23 o 
  11   3   7      742.72      785.94      8.57 o 
  12   3   7     2392.44     2546.04     11.99 o 
 -13   4   7       36.35       46.21      6.89 o 
 -12   4   7        7.54       19.69     13.93 o 
 -11   4   7     1856.54     1790.80     10.29 o 
 -10   4   7     1193.68     1196.22    148.51 o 
  -9   4   7      178.18      191.38     13.36 o 
  -8   4   7     1097.16     1113.67     62.02 o 
  -7   4   7       91.19       89.49     15.69 o 
  -6   4   7      822.65      754.63     45.60 o 
  -5   4   7     2896.41     2808.95     82.60 o 
  -4   4   7      318.90      304.98      5.79 o 
  -3   4   7      480.42      471.37      3.51 o 
  -2   4   7      343.11      281.87      4.37 o 
  -1   4   7      117.12       97.71      3.22 o 
   0   4   7    20127.13    21250.80    236.21 o 
   1   4   7     3312.83     3526.73     26.12 o 
   2   4   7     4427.46     4643.08     80.37 o 
   3   4   7     6096.12     6209.58     38.26 o 
   4   4   7      295.42      308.83      4.50 o 
   5   4   7      400.63      439.69      5.12 o 
   6   4   7     1241.77     1282.55      6.91 o 
   7   4   7      438.45      465.52      5.54 o 
   8   4   7        7.52       12.26      4.47 o 
   9   4   7      676.38      838.43      6.90 o 
  10   4   7      936.39     1024.90      8.35 o 
  11   4   7     2992.04     3361.24     14.57 o 
 -13   5   7       27.87       31.78      4.18 o 
 -12   5   7     1978.40     2025.96    221.11 o 
 -11   5   7      604.73      551.00     46.56 o 
 -10   5   7     1090.80     1045.92     19.68 o 
  -9   5   7     3909.90     3601.99    183.59 o 
  -8   5   7     1055.90      995.05      7.19 o 
  -7   5   7      247.03      270.99     13.18 o 
  -6   5   7      122.19      116.75      4.22 o 
  -5   5   7     1621.88     1673.41     43.68 o 
  -4   5   7      379.90      362.74     10.57 o 
  -3   5   7     1394.05     1418.39     54.92 o 
  -2   5   7     4969.74     5067.98     51.20 o 
  -1   5   7    13525.25    14160.13    285.84 o 
   0   5   7      518.29      610.50      6.92 o 
   1   5   7     8902.95     9324.52     24.18 o 
   2   5   7     3525.66     3655.33    219.87 o 
   3   5   7       15.55       16.68      1.78 o 
   4   5   7       81.25       81.43      1.44 o 
   5   5   7      240.58      103.77     89.27 o 
   6   5   7       59.02       68.51      4.36 o 
   7   5   7      214.87      255.93      4.88 o 
   8   5   7        0.82       29.05      4.79 o 
   9   5   7     1616.10     1826.16      9.50 o 
  10   5   7     1277.36     1461.60     10.14 o 
  11   5   7      460.49      469.57      7.74 o 
 -13   6   7     1101.28     1189.69     82.66 o 
 -12   6   7       44.90       31.51      6.27 o 
 -11   6   7     1429.58     1411.97     29.71 o 
 -10   6   7      326.96      313.09     29.48 o 
  -9   6   7      267.28      252.17     16.54 o 
  -8   6   7      309.32      297.89      8.68 o 
  -7   6   7     1274.18     1196.66     69.13 o 
  -6   6   7      662.64      660.84     33.84 o 
  -5   6   7        0.44       -1.06      9.24 o 
  -4   6   7       13.65       21.18      3.10 o 
  -3   6   7     1161.08     1218.97     31.36 o 
  -2   6   7     3721.21     3710.93    138.21 o 
  -1   6   7     1561.42     1640.39      8.40 o 
   0   6   7     5204.39     5366.57     30.73 o 
   1   6   7     1048.31     1137.22      3.70 o 
   2   6   7      249.35      225.62      2.69 o 
   3   6   7      373.45      375.36      3.66 o 
   4   6   7       87.16       77.39      5.64 o 
   5   6   7      289.52      269.26      6.02 o 
   6   6   7      133.61       76.88     77.07 o 
   7   6   7       92.55      143.08      4.89 o 
   8   6   7     2440.45     2682.23     11.51 o 
   9   6   7      144.01      137.11      6.02 o 
  10   6   7      471.45      549.17      7.48 o 
 -12   7   7      210.52      243.75     23.61 o 
 -11   7   7       81.80       76.33      5.23 o 
 -10   7   7      497.06      449.99      7.91 o 
  -9   7   7      175.63      183.90     10.17 o 
  -8   7   7     2881.43     2909.05     71.33 o 
  -7   7   7     2378.71     2496.04     84.87 o 
  -6   7   7      737.24      725.25     12.84 o 
  -5   7   7       10.56       17.97      6.97 o 
  -4   7   7     3253.82     3390.51    109.85 o 
  -3   7   7     1146.68     1174.46     25.34 o 
  -2   7   7     4302.35     4472.72     10.46 o 
  -1   7   7     2085.23     2236.62     13.04 o 
   1   7   7     2485.39     2830.91     31.61 o 
   2   7   7        6.71        7.75      1.98 o 
   3   7   7     2598.24     2907.35     23.02 o 
   4   7   7      272.15      248.35      4.69 o 
   5   7   7     1081.98     1156.08     53.50 o 
   6   7   7      188.88      189.96     16.15 o 
   7   7   7     1658.35     1887.75      9.02 o 
   8   7   7       38.79       67.10      5.65 o 
   9   7   7     1772.53     2125.90     11.82 o 
 -11   8   7      893.59      893.23     20.96 o 
 -10   8   7        0.70        3.62     15.53 o 
  -9   8   7     4415.56     4395.95    207.98 o 
  -8   8   7     1756.23     1776.11     68.85 o 
  -7   8   7     1329.10     1289.83     60.24 o 
  -6   8   7      314.72      320.27     11.56 o 
  -5   8   7     3691.29     3786.30     20.59 o 
  -4   8   7      321.43      303.62      7.36 o 
  -3   8   7     1491.60     1594.84      5.14 o 
  -2   8   7      513.02      557.15      4.58 o 
  -1   8   7       93.14       98.71      4.01 o 
   0   8   7      126.67      137.06      3.04 o 
   1   8   7     2410.21     2590.68     38.64 o 
   2   8   7     3947.68     4210.85     96.26 o 
   3   8   7      123.52      147.11      2.84 o 
   4   8   7     1442.43     1546.05      7.47 o 
   5   8   7     1254.77     1398.35     96.32 o 
   6   8   7     2742.27     2399.43    199.11 o 
   7   8   7      964.84     1078.51      8.30 o 
   8   8   7     2374.20     2816.19     13.29 o 
   9   8   7      645.89      229.66      4.85 o 
 -11   9   7       70.00       79.70      6.37 o 
 -10   9   7     2086.36     2033.56     18.39 o 
  -9   9   7       18.93        4.02      5.48 o 
  -8   9   7     1944.51     1990.68      8.77 o 
  -7   9   7       58.01       64.53      5.73 o 
  -6   9   7     1416.16     1415.89     12.30 o 
  -5   9   7        1.95       -0.27      4.48 o 
  -4   9   7     5791.33     5989.67     98.00 o 
  -3   9   7      231.35      246.99      6.30 o 
  -2   9   7      416.81      416.11      5.47 o 
  -1   9   7        6.10        5.79      8.56 o 
   0   9   7     1676.40     1634.42      7.16 o 
   1   9   7     3843.07     4066.79     10.19 o 
   2   9   7       69.28       81.74      6.14 o 
   3   9   7     1215.47     1389.79      8.31 o 
   4   9   7      278.55      309.18      9.01 o 
   5   9   7      446.27      526.59     32.82 o 
   6   9   7     1417.89     1517.60      8.57 o 
   7   9   7     1663.35      740.54      5.82 o 
   8   9   7        0.14        2.82      3.14 o 
 -10  10   7       14.04       12.48     13.40 o 
  -9  10   7      670.55      692.94     19.09 o 
  -8  10   7       44.28       53.95      4.91 o 
  -7  10   7      104.75       93.97     11.10 o 
  -6  10   7      281.47      265.66      6.03 o 
  -5  10   7      341.54      339.55     11.45 o 
  -4  10   7      156.01      151.16      4.26 o 
  -3  10   7       87.96       81.18      3.98 o 
  -2  10   7      294.47      253.08     72.77 o 
  -1  10   7     3423.70     3647.96     65.29 o 
   0  10   7     3554.51     3682.76     12.35 o 
   1  10   7      237.25      245.50     13.05 o 
   2  10   7     2122.52     2354.21     22.89 o 
   3  10   7      158.85      170.48      2.74 o 
   4  10   7      205.89      192.14      2.84 o 
   5  10   7      569.30      537.66      4.32 o 
   6  10   7      589.46        1.06      6.09 o 
  -8  11   7       18.84       16.17      8.89 o 
  -7  11   7       29.93       27.78      5.33 o 
  -6  11   7       81.21       83.46      8.95 o 
  -5  11   7        0.94       -7.89     10.01 o 
  -4  11   7      142.51      137.27     19.98 o 
  -3  11   7      575.56      659.48      5.81 o 
  -2  11   7     3091.60     3363.99     44.04 o 
  -1  11   7      576.47      627.59      7.37 o 
   0  11   7     2315.92     2467.46      7.58 o 
   1  11   7      948.84     1083.38     11.28 o 
   2  11   7      253.90      249.61      6.44 o 
   3  11   7       36.51       25.97     13.48 o 
   4  11   7      704.47      608.62    316.15 o 
   5  11   7      239.37        3.90      3.00 o 
  -6  12   7       20.14       21.64      4.95 o 
  -5  12   7       21.25       25.74      4.95 o 
  -4  12   7      678.65      767.13     21.06 o 
  -3  12   7     2857.32     2977.38    183.84 o 
  -2  12   7       96.66      116.02      5.05 o 
  -1  12   7     1319.69     1401.65      9.66 o 
   0  12   7        3.55        2.92      3.87 o 
   1  12   7      136.70      121.33     34.25 o 
   2  12   7      280.21      288.42     75.60 o 
   3  12   7      209.42      204.86    109.30 o 
  -2  13   7     1680.31     1838.83     30.76 o 
  -4 -14   8       28.53       12.85     10.22 o 
  -3 -14   8     1511.70     1597.91     30.04 o 
  -2 -14   8      267.21      316.46     18.62 o 
  -1 -14   8        8.59       12.83      5.45 o 
   0 -14   8      138.20      141.57      7.77 o 
   1 -14   8      864.61      836.53     10.47 o 
   2 -14   8     1021.32     1001.50     10.13 o 
   3 -14   8       34.91       31.49      7.23 o 
   4 -14   8      345.89      362.84      8.52 o 
   5 -14   8      115.28      105.79      7.56 o 
  -6 -13   8      317.36      356.64      7.67 o 
  -5 -13   8      883.81     1027.98     32.20 o 
  -4 -13   8     1689.26     1837.19     47.99 o 
  -3 -13   8       53.24       61.96      5.64 o 
  -2 -13   8      361.61      367.29      5.17 o 
  -1 -13   8       15.98        3.85     12.01 o 
   0 -13   8     1281.58     1327.06     11.50 o 
   1 -13   8      926.92      905.30      9.91 o 
   3 -13   8      593.91      600.11      9.19 o 
   4 -13   8      508.49      513.94      7.55 o 
   5 -13   8      269.99      295.57      8.25 o 
   6 -13   8     2974.44     2996.70     14.45 o 
  -7 -12   8       43.55       54.35      7.93 o 
  -6 -12   8      635.96      727.80     21.26 o 
  -5 -12   8      854.79      828.06     30.02 o 
  -4 -12   8      309.43      312.02     27.67 o 
  -3 -12   8      249.06      266.61      6.32 o 
  -2 -12   8        5.61       16.61      4.76 o 
  -1 -12   8     2412.25     2402.03     30.97 o 
   0 -12   8     1745.83     1814.88     11.53 o 
   1 -12   8     2092.00     2188.90     13.29 o 
   2 -12   8     3658.65     3604.04     16.62 o 
   3 -12   8      278.63      282.41      7.21 o 
   6 -12   8      317.22      321.79      7.32 o 
   7 -12   8      335.26      282.30     17.46 o 
   8 -12   8       27.04       22.54      8.77 o 
  -8 -11   8      138.97      156.78      5.88 o 
  -7 -11   8       25.61       34.50      9.51 o 
  -6 -11   8       26.75       46.24      8.92 o 
  -5 -11   8       52.23       41.51      4.61 o 
  -4 -11   8      550.95      533.95      5.02 o 
  -3 -11   8      149.64      182.30      4.51 o 
  -2 -11   8     1946.38     1947.43     41.05 o 
  -1 -11   8        6.22       10.22     19.33 o 
   0 -11   8     8450.17     8567.41     24.04 o 
   1 -11   8     2473.15     2607.73     12.70 o 
   2 -11   8      584.65      602.28     13.36 o 
   3 -11   8       79.19       63.53      5.91 o 
   4 -11   8     3013.44     3077.80     12.98 o 
   5 -11   8      692.20      687.83      7.96 o 
   6 -11   8     1195.31     1252.39      8.67 o 
   7 -11   8      894.89      874.68     21.25 o 
   8 -11   8      282.35      254.76      8.55 o 
   9 -11   8     1171.55     1131.49      5.33 o 
  -9 -10   8      140.61      192.06     16.55 o 
  -8 -10   8        7.32       16.96      4.61 o 
  -7 -10   8       87.03       93.70      4.51 o 
  -6 -10   8      189.19      186.43      4.33 o 
  -5 -10   8      224.83      238.80      9.81 o 
  -4 -10   8     1266.23     1276.82     39.98 o 
  -3 -10   8     1074.98     1081.26     36.82 o 
  -2 -10   8      766.36      811.56     13.14 o 
  -1 -10   8     4421.57     4540.15     66.11 o 
   0 -10   8      486.41      476.51     11.20 o 
   1 -10   8      375.61      384.68      6.19 o 
   2 -10   8        4.48       -5.94      5.94 o 
   3 -10   8      204.30      243.16      6.31 o 
   4 -10   8       97.32       89.09      5.58 o 
   5 -10   8     1315.76     1335.55      7.73 o 
   6 -10   8     1008.33      942.87     21.06 o 
   7 -10   8      983.26      980.83     16.04 o 
   8 -10   8      306.50      303.11      3.80 o 
   9 -10   8      349.16      329.56      9.28 o 
  10 -10   8     1570.58     1475.38      8.38 o 
 -10  -9   8       67.15       71.18      7.01 o 
  -9  -9   8       40.31       44.46      8.79 o 
  -8  -9   8      963.56      979.39    119.68 o 
  -7  -9   8        2.13        7.05      2.23 o 
  -6  -9   8       74.48       69.07      2.63 o 
  -5  -9   8      462.64      486.27     23.32 o 
  -4  -9   8      484.61      498.09     29.66 o 
  -3  -9   8     3363.68     3510.31     55.50 o 
  -2  -9   8     5095.38     5294.24     82.86 o 
  -1  -9   8     1335.86     1291.79      6.12 o 
   0  -9   8      226.40      227.63     11.13 o 
   1  -9   8        8.37       -0.19      4.97 o 
   2  -9   8        1.44       13.08      4.80 o 
   3  -9   8     1769.19     1830.09      8.09 o 
   5  -9   8       15.43       28.08      4.76 o 
   6  -9   8     1721.47     1682.42     27.62 o 
   7  -9   8       17.65       30.18      4.87 o 
   8  -9   8     2939.89     2921.70     21.63 o 
   9  -9   8     2393.26     2342.68     33.29 o 
  10  -9   8       49.86       58.67      4.21 o 
  11  -9   8      380.16      357.91      5.23 o 
 -11  -8   8       67.49       87.52     19.96 o 
 -10  -8   8     1004.60     1043.39    149.38 o 
  -9  -8   8     1608.34     1474.47    120.60 o 
  -8  -8   8      601.93      616.64     47.18 o 
  -7  -8   8       73.85       77.24      4.91 o 
  -6  -8   8     1597.51     1570.16    172.48 o 
  -5  -8   8      373.78      321.84     29.09 o 
  -4  -8   8     5394.71     5298.55    289.84 o 
  -3  -8   8     9517.04     9462.98    455.52 o 
  -2  -8   8      658.82      680.41     23.27 o 
  -1  -8   8     3875.71     4034.52     49.27 o 
   0  -8   8      539.68      553.72     15.10 o 
   1  -8   8     1658.45     1600.30      6.98 o 
   2  -8   8      652.57      661.06      5.37 o 
   3  -8   8      707.28      684.90      5.42 o 
   4  -8   8      390.53      367.35      4.57 o 
   5  -8   8     4902.81     4290.73     10.27 o 
   6  -8   8      377.34      400.81      3.65 o 
   7  -8   8    10908.19    11070.92     19.67 o 
   8  -8   8     1130.40     1157.55      5.87 o 
   9  -8   8     1097.39     1105.85     15.58 o 
  10  -8   8       32.72       26.93      3.71 o 
  11  -8   8      190.25      161.83      4.26 o 
 -12  -7   8      153.91      140.87     70.40 o 
 -11  -7   8      591.21      594.32    118.34 o 
 -10  -7   8      692.59      628.50    102.03 o 
  -9  -7   8      456.38      465.07     54.58 o 
  -8  -7   8      430.05      413.27     31.93 o 
  -7  -7   8     1856.48     1782.67    155.75 o 
  -6  -7   8      152.34      147.69     10.73 o 
  -5  -7   8    10912.42    10742.45    756.83 o 
  -4  -7   8     2045.02     1896.99    150.00 o 
  -3  -7   8     2392.69     2515.79      9.08 o 
  -2  -7   8      955.51      774.06     77.25 o 
  -1  -7   8       37.88       48.02      4.03 o 
   0  -7   8     1860.05     1881.35     33.01 o 
   1  -7   8      878.05      933.60      6.51 o 
   2  -7   8       75.72       96.08      2.61 o 
   3  -7   8       57.50       64.42     10.10 o 
   4  -7   8     1363.10     1438.04      6.44 o 
   5  -7   8     2690.86     2640.57      5.67 o 
   6  -7   8     5837.83     5874.42     21.20 o 
   7  -7   8       74.47       73.50      4.69 o 
   8  -7   8     2820.43     2764.87     70.67 o 
   9  -7   8       86.49       91.50      3.89 o 
  10  -7   8      110.76       98.85     13.38 o 
  11  -7   8      758.78      751.51     66.51 o 
  12  -7   8      350.39      375.28      7.47 o 
 -12  -6   8      541.38      578.26     62.44 o 
 -11  -6   8      174.26      152.15     19.57 o 
 -10  -6   8     1006.72      922.89    156.02 o 
  -9  -6   8      386.56      340.24      3.82 o 
  -8  -6   8      176.58      164.45     26.88 o 
  -7  -6   8      114.97      106.63     15.24 o 
  -6  -6   8     5362.33     4895.40    499.43 o 
  -5  -6   8       29.98       42.96      5.86 o 
  -4  -6   8     1314.44     1297.88      6.67 o 
  -3  -6   8     1011.32     1096.69      5.95 o 
  -2  -6   8     1889.83     1982.54      6.46 o 
  -1  -6   8     3606.84     3610.03     28.49 o 
   0  -6   8      689.73      676.83     12.99 o 
   1  -6   8     2361.93     2365.52      3.73 o 
   2  -6   8       11.16       12.48      2.30 o 
   3  -6   8     3112.83     3203.58     20.64 o 
   4  -6   8     3163.92     3173.99      6.11 o 
   5  -6   8     9633.98     9836.47     92.52 o 
   6  -6   8      403.80      406.03      4.94 o 
   7  -6   8     3530.68     3586.65     18.78 o 
   8  -6   8     1269.38     1316.18     25.77 o 
   9  -6   8      580.11      589.67     16.71 o 
  10  -6   8      638.02      651.05     30.08 o 
  11  -6   8       21.34       14.82      6.61 o 
  12  -6   8      389.52      435.23      7.31 o 
 -12  -5   8       29.98       38.22      6.59 o 
 -11  -5   8     2046.27     1999.16    125.93 o 
 -10  -5   8      545.49      553.07     40.26 o 
  -9  -5   8      497.48      515.57     40.17 o 
  -8  -5   8     1198.84     1152.42     46.74 o 
  -7  -5   8      992.97      896.62     28.37 o 
  -6  -5   8      387.83      382.40     13.18 o 
  -5  -5   8     2283.99     2428.83    161.93 o 
  -4  -5   8     3357.69     3535.41     11.16 o 
  -3  -5   8     3895.38     3885.71      9.55 o 
  -2  -5   8      360.19      348.32      4.08 o 
  -1  -5   8     3091.21     3167.44      7.03 o 
   0  -5   8     3822.24     3613.92      7.03 o 
   1  -5   8      116.09       99.94      1.39 o 
   2  -5   8      568.95      557.25      4.96 o 
   3  -5   8     6556.78     6349.06    108.84 o 
   4  -5   8     6676.42     6771.46    157.06 o 
   5  -5   8       74.45       68.30      2.72 o 
   6  -5   8     6404.22     6488.68     14.50 o 
   7  -5   8     1612.55     1572.87     18.06 o 
   8  -5   8      378.33      382.11     46.06 o 
   9  -5   8       67.84       73.81      4.44 o 
  10  -5   8      272.64      291.92      6.60 o 
  11  -5   8       12.69       47.31      5.63 o 
  12  -5   8       80.66      109.20      6.76 o 
 -13  -4   8     2081.28     2118.91     93.71 o 
 -12  -4   8     1847.65     1852.36     96.36 o 
 -11  -4   8      239.42      268.29      9.61 o 
 -10  -4   8      121.93       99.78      6.86 o 
  -9  -4   8     1572.03     1562.87     62.05 o 
  -8  -4   8      684.21      666.92     44.14 o 
  -7  -4   8     2035.52     1962.33      7.94 o 
  -6  -4   8     1610.17     1577.87    109.75 o 
  -5  -4   8     4584.20     4350.92    188.81 o 
  -4  -4   8     3719.07     3523.87    153.74 o 
  -3  -4   8       32.96       41.77      3.92 o 
  -2  -4   8     6527.02     6566.65     11.11 o 
  -1  -4   8      598.12      604.58      3.77 o 
   0  -4   8     2739.81     2827.15      6.23 o 
   1  -4   8      213.61      232.18      2.28 o 
   2  -4   8    11569.22    11796.67    166.34 o 
   3  -4   8      627.26      683.26     11.72 o 
   4  -4   8     5515.06     5729.09     86.40 o 
   5  -4   8     2788.87     2863.04     34.86 o 
   6  -4   8     1574.12     1568.26      3.75 o 
   7  -4   8      152.74      160.94     10.07 o 
   8  -4   8      105.79      113.76      1.68 o 
   9  -4   8     1643.55     1611.70     76.77 o 
  10  -4   8      340.78      302.72     26.77 o 
  11  -4   8       86.14      111.33      5.79 o 
  12  -4   8      539.31      584.98      8.18 o 
 -13  -3   8      399.88      475.68      6.19 o 
 -12  -3   8       27.13       23.63      9.58 o 
 -11  -3   8       45.31       51.86      2.98 o 
 -10  -3   8      578.09      569.21     18.94 o 
  -9  -3   8      106.14      115.19     18.52 o 
  -8  -3   8     1924.74     2050.77      8.95 o 
  -7  -3   8     1200.16     1140.62    122.10 o 
  -6  -3   8      112.42       94.64      3.82 o 
  -5  -3   8     5683.25     5520.22    316.82 o 
  -4  -3   8     2803.68     2697.76     89.33 o 
  -3  -3   8    19716.98    20070.75    693.02 o 
  -2  -3   8     3639.50     3696.62    132.23 o 
  -1  -3   8     3297.15     3150.07      5.91 o 
   0  -3   8      208.76      209.91      2.94 o 
   1  -3   8     3305.51     3387.78     55.33 o 
   2  -3   8     2043.97     1991.12      8.88 o 
   3  -3   8     6082.35     6330.25    109.97 o 
   4  -3   8       65.64       71.26      1.28 o 
   5  -3   8     5921.52     6001.89    270.77 o 
   6  -3   8     6092.59     6200.30     50.21 o 
   7  -3   8     2007.80     1990.76     28.43 o 
   8  -3   8     2999.69     2998.56    123.23 o 
   9  -3   8      165.44      133.96      8.44 o 
  10  -3   8      403.99      442.11      4.46 o 
  11  -3   8      484.53      386.08    116.92 o 
  12  -3   8      512.56      589.74     18.02 o 
 -13  -2   8      475.12      525.26     37.34 o 
 -12  -2   8      526.40      572.72     21.61 o 
 -11  -2   8      314.57      324.87      3.50 o 
 -10  -2   8      577.13      548.38     55.49 o 
  -9  -2   8     1135.90     1109.60     54.92 o 
  -8  -2   8       34.33       29.79      9.90 o 
  -7  -2   8      291.21      318.06     27.87 o 
  -6  -2   8     3198.88     3057.56    128.90 o 
  -5  -2   8     3397.22     3404.91    333.98 o 
  -4  -2   8    32698.13    32114.75   2735.78 o 
  -3  -2   8     2148.89     1984.93     68.43 o 
  -2  -2   8     3346.40     3191.23     98.11 o 
  -1  -2   8       12.35       12.88      5.00 o 
   0  -2   8     2104.87     2097.94      4.66 o 
   1  -2   8      867.94      868.21      3.52 o 
   2  -2   8     6197.00     6176.03    220.63 o 
   3  -2   8      254.69      263.54     10.85 o 
   4  -2   8     1534.11     1599.30     46.28 o 
   5  -2   8      798.90      839.91     19.81 o 
   6  -2   8     8303.83     8559.84     63.91 o 
   7  -2   8     6464.57     6126.51    402.15 o 
   8  -2   8     1349.10     1429.58      9.49 o 
   9  -2   8      592.88      669.74     12.82 o 
  10  -2   8     1358.83     1448.07     11.98 o 
  11  -2   8      494.05      552.75     11.39 o 
  12  -2   8      826.67      926.35      6.59 o 
 -13  -1   8      205.37      209.06      4.55 o 
 -12  -1   8       75.64       48.01      6.37 o 
 -11  -1   8      477.13      475.81     12.76 o 
 -10  -1   8       19.13       21.84      5.76 o 
  -9  -1   8       12.01       -5.00      5.00 o 
  -8  -1   8      442.40      445.28      5.47 o 
  -7  -1   8      119.81       99.98      5.30 o 
  -6  -1   8     8586.75     8453.49    157.27 o 
  -5  -1   8    12039.09    12105.40    200.99 o 
  -4  -1   8      233.79      188.25      8.39 o 
  -3  -1   8     5705.16     5282.70    236.81 o 
  -2  -1   8      455.92      483.09     51.89 o 
  -1  -1   8     1143.49     1171.61     60.31 o 
   0  -1   8     4155.64     4290.04    183.04 o 
   1  -1   8    10511.71    10701.59      9.82 o 
   2  -1   8        0.91       12.29      3.05 o 
   3  -1   8      774.28      832.71     22.42 o 
   4  -1   8      440.82      402.31      3.60 o 
   5  -1   8     9636.41     9279.00    286.35 o 
   6  -1   8     3684.23     3928.78      9.53 o 
   7  -1   8     1920.87     1944.83      7.40 o 
   8  -1   8     1436.14     1552.95      8.37 o 
   9  -1   8      679.26      733.54      6.62 o 
  10  -1   8        0.25       12.38     16.74 o 
  11  -1   8     2220.15     2365.88     47.82 o 
  12  -1   8      490.90      581.82      5.99 o 
 -13   0   8       57.68       62.66      4.93 o 
 -12   0   8      214.29      255.86      4.00 o 
 -11   0   8       28.74       23.92      4.73 o 
 -10   0   8       35.93       36.76      9.37 o 
  -9   0   8       16.30       21.35      4.99 o 
  -8   0   8      156.92      163.48     17.76 o 
  -7   0   8     5066.07     5145.74    135.22 o 
  -6   0   8     4179.42     4347.07      7.82 o 
  -5   0   8      826.00      895.72      3.97 o 
  -4   0   8     5518.40     5531.23     86.92 o 
  -3   0   8      468.86      426.18      7.68 o 
  -2   0   8     2699.32     2607.75     40.39 o 
  -1   0   8     2530.32     2418.56     63.84 o 
   0   0   8       16.49       18.54      1.50 o 
   1   0   8      211.73      237.45     14.39 o 
   2   0   8      570.21      543.49      3.20 o 
   3   0   8     1302.88     1322.77      3.89 o 
   4   0   8    12585.18    13130.25     14.64 o 
   5   0   8     3996.15     3936.09      8.95 o 
   6   0   8     2420.81     2552.22      8.20 o 
   7   0   8     1604.09     1735.48      7.23 o 
   8   0   8      277.50      293.18      5.41 o 
   9   0   8       30.76       34.59      5.12 o 
  11   0   8      260.18      309.60      6.65 o 
  12   0   8       10.81       24.21      6.52 o 
 -13   1   8       62.48       56.87      4.18 o 
 -12   1   8     1016.22      806.81    179.28 o 
 -11   1   8      544.02      561.99     19.99 o 
 -10   1   8      334.36      369.97     12.89 o 
  -9   1   8     1600.12     1580.69     17.73 o 
  -8   1   8     4562.16     4735.78    159.56 o 
  -7   1   8     2498.74     2408.03     63.01 o 
  -6   1   8     1593.59     1637.76      7.56 o 
  -5   1   8     2725.16     2584.90     18.93 o 
  -4   1   8      152.73      144.28      2.74 o 
  -3   1   8       31.81       27.78     11.41 o 
  -2   1   8      302.16      304.68      2.39 o 
  -1   1   8      592.28      496.50     10.57 o 
   0   1   8      606.01      563.96     19.68 o 
   1   1   8      440.71      445.95      2.58 o 
   2   1   8     8532.31     8582.10    188.43 o 
   3   1   8    11156.58    11030.95     69.19 o 
   4   1   8       24.28       18.70      3.78 o 
   5   1   8     9279.73    10233.74     15.40 o 
   6   1   8      730.04      778.28     10.25 o 
   7   1   8       29.78       33.37      9.27 o 
   9   1   8      417.92      434.94      6.25 o 
  10   1   8      166.30      229.22      5.86 o 
  11   1   8       44.17       65.37      6.56 o 
  12   1   8      256.04      301.26      7.67 o 
 -13   2   8     1496.33     1555.74     59.26 o 
 -12   2   8       10.17       -5.53      5.53 o 
 -11   2   8     1193.25     1241.52     29.93 o 
 -10   2   8     1154.60     1163.85     39.87 o 
  -9   2   8     4973.71     4761.51     10.70 o 
  -8   2   8      646.07      609.16     10.76 o 
  -7   2   8     5668.86     5819.50    228.45 o 
  -6   2   8     1810.68     1691.32     64.38 o 
  -5   2   8      415.51      394.09      4.89 o 
  -4   2   8      444.03      428.02      4.67 o 
  -3   2   8     1142.57     1032.17      3.42 o 
  -2   2   8     2131.98     2005.12      4.33 o 
  -1   2   8      102.23      104.82      2.03 o 
   0   2   8      463.97      525.70     20.41 o 
   1   2   8    12709.97    12811.06     12.37 o 
   2   2   8     7213.81     7535.90    166.05 o 
   3   2   8     2950.04     2891.92     18.90 o 
   4   2   8     3641.87     3771.84      8.82 o 
   5   2   8      591.33      634.90      5.46 o 
   6   2   8       29.41       33.00      4.38 o 
   7   2   8      214.09      207.87      5.29 o 
   8   2   8       41.06       53.36      5.26 o 
   9   2   8      383.56      402.45      6.46 o 
  10   2   8       56.21       36.23      6.24 o 
  11   2   8      355.23      423.08      7.31 o 
 -13   3   8        9.71       27.37     24.33 o 
 -12   3   8      615.57      629.89     27.43 o 
 -11   3   8     1954.79     1923.21     33.62 o 
 -10   3   8     1170.98     1143.89    100.81 o 
  -9   3   8     1211.24     1235.74     63.15 o 
  -8   3   8     2903.12     2644.39     10.86 o 
  -7   3   8       15.46        3.84      4.89 o 
  -6   3   8      807.23      758.59     58.22 o 
  -5   3   8     1579.68     1503.83     88.35 o 
  -4   3   8     1416.52     1462.25     71.11 o 
  -3   3   8     8054.56     7817.49     12.38 o 
  -2   3   8      100.43       91.90      3.08 o 
  -1   3   8      466.76      472.37     14.08 o 
   0   3   8    12483.20    13362.17    404.52 o 
   1   3   8      833.49      759.41     32.48 o 
   2   3   8     9892.65     8264.97   1982.47 o 
   3   3   8     5142.97     5369.50     65.72 o 
   4   3   8      152.39      163.95      4.22 o 
   5   3   8      475.18      518.25      5.47 o 
   6   3   8       63.01       62.51      5.00 o 
   7   3   8     1691.37     1812.99      9.81 o 
   8   3   8      755.12      761.92      6.80 o 
   9   3   8      909.65     1011.08      7.99 o 
  10   3   8      184.63      205.17      6.35 o 
 -13   4   8      289.32      292.93      5.82 o 
 -12   4   8      200.66      208.80      9.36 o 
 -11   4   8      110.67      126.65      9.60 o 
  -9   4   8     2489.77     2448.74    301.11 o 
  -8   4   8     1075.44     1004.72    103.68 o 
  -7   4   8      865.12      811.27     44.82 o 
  -6   4   8      136.52      111.47      3.95 o 
  -5   4   8     7147.20     6841.92    247.62 o 
  -4   4   8     2401.38     2474.05      8.38 o 
  -3   4   8     5657.77     5477.16     82.11 o 
  -2   4   8      506.55      530.73      2.95 o 
  -1   4   8     7924.32     7590.59     34.76 o 
   0   4   8     2270.98     2468.88     27.24 o 
   1   4   8     8416.54     8607.87     72.77 o 
   2   4   8     4407.50     4484.60    305.27 o 
   3   4   8      463.26      493.85      5.11 o 
   4   4   8        2.46        6.19      2.45 o 
   5   4   8      874.14      922.60      7.18 o 
   6   4   8     2935.64     3046.58     11.26 o 
   7   4   8       45.20       44.76      5.57 o 
   8   4   8      651.69      710.29      6.57 o 
   9   4   8      236.31      258.89      6.29 o 
  11   4   8      137.40      167.28      7.69 o 
 -12   5   8       11.72       12.25      9.61 o 
 -11   5   8      621.99      623.14     61.80 o 
 -10   5   8      889.95      864.04     89.61 o 
  -9   5   8       17.42        1.14      5.61 o 
  -8   5   8       26.71       52.28     10.37 o 
  -7   5   8     2128.25     2042.24     81.56 o 
  -6   5   8     4618.50     4721.83    116.78 o 
  -5   5   8      120.86      139.83      5.24 o 
  -4   5   8      548.23      604.94     25.20 o 
  -3   5   8       55.16       71.30      3.52 o 
  -2   5   8     2309.66     2468.26     11.27 o 
  -1   5   8      414.91      469.79      4.15 o 
   0   5   8     7219.65     7501.04     70.29 o 
   1   5   8     1736.66     1969.11     10.88 o 
   2   5   8        0.40       25.49     12.70 o 
   3   5   8        4.09       14.00      2.59 o 
   4   5   8     1022.05      949.08      2.91 o 
   5   5   8     1528.25     1758.11      8.23 o 
   6   5   8       38.57       35.52      4.67 o 
   7   5   8       52.20       52.89      4.94 o 
   8   5   8      478.19      521.73      6.21 o 
   9   5   8      490.87      568.01      7.64 o 
  10   5   8      768.77      924.37      8.46 o 
 -12   6   8      729.14      854.77     63.75 o 
 -11   6   8        0.12       12.32      8.65 o 
 -10   6   8       70.65       61.40      4.97 o 
  -9   6   8      102.59       94.68     13.19 o 
  -8   6   8     2096.70     1946.19    102.90 o 
  -7   6   8     3352.25     3320.33    125.59 o 
  -6   6   8        0.13        0.49     10.02 o 
  -5   6   8     2472.11     2475.98     28.55 o 
  -4   6   8       10.42       19.44      3.31 o 
  -3   6   8      253.49      254.21      9.27 o 
  -2   6   8     1718.72     1775.03     29.87 o 
  -1   6   8     3769.36     3969.72      8.86 o 
   0   6   8       12.47       16.33      2.17 o 
   1   6   8     1604.92     1614.78      5.02 o 
   2   6   8      310.19      334.15     18.81 o 
   3   6   8     2966.36     3086.42     16.61 o 
   4   6   8     1061.72     1072.72      3.45 o 
   5   6   8      186.58      154.92     23.69 o 
   6   6   8      408.30      419.43      5.68 o 
   7   6   8       86.61      100.05      5.20 o 
   8   6   8        3.79        0.16      5.61 o 
   9   6   8      303.43      347.38      6.54 o 
 -11   7   8      153.26      143.74      8.07 o 
 -10   7   8       24.03       35.29     13.52 o 
  -9   7   8     4231.42     4119.75     13.19 o 
  -8   7   8     3633.93     3598.59     62.73 o 
  -7   7   8      697.95      669.44      6.03 o 
  -6   7   8     2273.37     2287.18     72.40 o 
  -5   7   8       26.71       22.70      4.04 o 
  -4   7   8       77.13       75.73      4.51 o 
  -3   7   8     1690.55     1702.55     11.72 o 
  -2   7   8      167.66      167.72      5.37 o 
  -1   7   8       83.17       88.89      2.64 o 
   0   7   8      567.95      569.71      4.63 o 
   1   7   8      155.08      166.89      8.05 o 
   2   7   8     6595.01     7035.37     47.21 o 
   3   7   8      270.92      273.42      8.40 o 
   4   7   8     4094.68     4429.32    132.57 o 
   5   7   8      701.36      683.49     58.39 o 
   6   7   8      646.42      820.36      6.73 o 
   7   7   8       68.03       76.91      5.69 o 
   8   7   8     1823.87     2064.40     10.86 o 
   9   7   8      690.83      787.94      8.51 o 
 -11   8   8       87.24      109.26     14.95 o 
 -10   8   8     2018.38     1859.03     13.27 o 
  -9   8   8      588.28      575.32      6.82 o 
  -8   8   8     4200.90     4151.16     16.79 o 
  -7   8   8     1374.51     1419.64     55.98 o 
  -6   8   8      443.86      440.92     20.17 o 
  -5   8   8        0.07       -5.27      7.06 o 
  -4   8   8     1440.79     1514.16      6.48 o 
  -3   8   8      128.34      114.86      3.73 o 
  -2   8   8      132.98      141.38     10.81 o 
  -1   8   8        3.51        9.23      3.06 o 
   0   8   8     3425.49     3559.20     36.29 o 
   1   8   8     7514.41     8006.13     15.53 o 
   2   8   8      316.07      323.54      4.21 o 
   3   8   8     5858.81     6322.72     95.40 o 
   4   8   8        9.79       15.72      9.05 o 
   5   8   8      758.54      866.44      7.51 o 
   6   8   8     1152.79     1198.32      8.07 o 
   7   8   8      961.58     1045.28      8.43 o 
   8   8   8        1.31       10.16      6.02 o 
 -10   9   8       63.65       57.69     13.58 o 
  -9   9   8     1873.21     1911.43      9.61 o 
  -8   9   8      469.91      473.25      9.12 o 
  -7   9   8      249.42      243.68     10.57 o 
  -6   9   8      256.12      243.03      6.19 o 
  -5   9   8      255.39      257.36      4.69 o 
  -4   9   8      144.31      162.52      7.88 o 
  -3   9   8      775.13      792.96      9.85 o 
  -2   9   8      318.77      341.05      3.88 o 
  -1   9   8     1091.34     1158.04     13.35 o 
   0   9   8     2351.71     2523.52     67.63 o 
   1   9   8      274.25      277.99      4.17 o 
   2   9   8     3076.29     3431.98     32.60 o 
   3   9   8      676.58      665.39     13.22 o 
   4   9   8       21.56       39.37      4.19 o 
   5   9   8      129.63      138.42      5.54 o 
   6   9   8      183.14      232.24      5.88 o 
   7   9   8      209.52       15.86      3.71 o 
  -9  10   8      315.41      306.92      7.20 o 
  -8  10   8        0.02       -5.76      6.19 o 
  -7  10   8       46.57       53.92      6.26 o 
  -6  10   8      191.49      179.29      5.87 o 
  -5  10   8      725.15      783.76     19.83 o 
  -4  10   8       86.07       94.22      5.16 o 
  -3  10   8        4.95        5.04      6.76 o 
  -2  10   8      728.87      783.55     16.86 o 
  -1  10   8     2749.40     2877.51     19.10 o 
   0  10   8     1343.70     1449.77     33.13 o 
   1  10   8     4913.32     5467.52     85.09 o 
   2  10   8      204.99      223.66     13.13 o 
   3  10   8      320.92      319.03     18.06 o 
   4  10   8       21.21       24.40      2.27 o 
   5  10   8       30.12       11.05      3.31 o 
  -7  11   8      832.51      858.39      7.59 o 
  -6  11   8       80.96       92.57      5.63 o 
  -5  11   8      291.00      306.38      7.61 o 
  -4  11   8       19.62       32.59      8.21 o 
  -3  11   8     2313.27     1812.00    588.95 o 
  -2  11   8       30.02       24.50      4.44 o 
  -1  11   8     1953.38     1990.32      8.33 o 
   0  11   8     1555.45     1650.53     11.92 o 
   1  11   8        4.13        3.52      2.89 o 
   2  11   8       66.98       54.97      4.50 o 
   3  11   8        2.62       -3.05      3.05 o 
   4  11   8       32.10        2.13      3.35 o 
  -5  12   8       79.42       71.44     11.08 o 
  -4  12   8      583.84      614.29     14.10 o 
  -3  12   8       91.83      100.26      9.96 o 
  -2  12   8     1848.98     1956.22      8.18 o 
  -1  12   8       10.25        5.10      4.88 o 
   0  12   8        0.27        7.84      5.05 o 
   1  12   8       57.74       25.45     20.23 o 
  -3 -14   9        8.87       19.26     11.24 o 
  -2 -14   9      189.50      180.13     22.28 o 
  -1 -14   9      197.81      231.50      9.26 o 
   0 -14   9      931.82      843.82    204.23 o 
   1 -14   9      845.52      905.45      7.24 o 
   3 -14   9     1856.70     1811.23     13.38 o 
   4 -14   9        9.17       46.28      7.22 o 
  -5 -13   9      119.48      113.97      5.66 o 
  -4 -13   9      311.77      338.10     17.37 o 
  -3 -13   9      535.10      565.25      8.38 o 
  -2 -13   9       36.58       54.81      4.87 o 
  -1 -13   9      252.88      268.65     13.75 o 
   0 -13   9      759.49      792.55      7.37 o 
   1 -13   9     1058.22      955.74      9.68 o 
   2 -13   9     3090.65     2981.09     15.87 o 
   3 -13   9       54.73       86.38      7.13 o 
   4 -13   9      675.47      660.93      8.33 o 
   5 -13   9      233.27      304.51     17.04 o 
   6 -13   9       77.82       67.55      7.09 o 
  -7 -12   9        0.13       20.84      5.19 o 
  -6 -12   9      200.11      195.42      5.88 o 
  -5 -12   9      808.53      838.14     15.06 o 
  -4 -12   9        0.06       16.41      6.41 o 
  -3 -12   9      207.90      217.46     18.27 o 
  -2 -12   9      828.96      886.03     13.14 o 
  -1 -12   9      853.73      880.05     20.41 o 
   0 -12   9     3031.73     3155.57     44.24 o 
   1 -12   9     5049.55     5250.54    200.91 o 
   2 -12   9      286.31      317.49      7.68 o 
   4 -12   9        1.43        5.25      6.05 o 
   5 -12   9        7.62       18.07      6.06 o 
   6 -12   9      456.07      429.42      7.08 o 
   7 -12   9       18.10       20.88      5.88 o 
   8 -12   9      229.24      249.31      6.40 o 
  -8 -11   9      297.74      345.72     20.44 o 
  -7 -11   9      347.47      362.76      7.84 o 
  -6 -11   9        1.91       -4.82      4.82 o 
  -5 -11   9       51.98       71.18     20.30 o 
  -4 -11   9        9.71        7.26      5.87 o 
  -3 -11   9      568.68      582.46     17.06 o 
  -2 -11   9        0.51       -2.13      5.85 o 
  -1 -11   9     6152.90     6443.97    112.85 o 
   0 -11   9     3123.65     3087.65     47.08 o 
   1 -11   9      944.30      971.84      6.08 o 
   2 -11   9     1591.71     1675.18     10.61 o 
   3 -11   9      103.45      109.15      6.05 o 
   4 -11   9       60.09       60.32      5.96 o 
   5 -11   9      825.30      848.61      7.75 o 
   6 -11   9       24.99       11.98      5.49 o 
   7 -11   9       10.91       26.80      5.00 o 
   8 -11   9      425.84      396.03      6.65 o 
   9 -11   9      660.47      603.09      5.71 o 
  -9 -10   9       67.04       89.39      7.47 o 
  -8 -10   9      343.39      360.11      8.04 o 
  -7 -10   9       11.27       12.67      5.20 o 
  -6 -10   9      370.64      430.88     18.38 o 
  -5 -10   9        7.32        3.80      4.08 o 
  -4 -10   9      138.46      117.12      4.60 o 
  -3 -10   9     1433.14     1320.38      6.50 o 
  -2 -10   9     2059.39     2133.86     50.78 o 
  -1 -10   9       78.11       90.56     11.74 o 
   0 -10   9     1321.55     1343.67     10.08 o 
   1 -10   9     1334.39     1278.04     26.61 o 
   2 -10   9     1154.33     1119.03      7.80 o 
   3 -10   9      878.50      871.46      6.63 o 
   6 -10   9      239.88      227.86      5.62 o 
   7 -10   9        0.38        0.47      4.93 o 
   8 -10   9      620.25      620.43      3.99 o 
   9 -10   9     1686.65     1659.86     32.56 o 
 -10  -9   9      480.32      618.09      9.23 o 
  -9  -9   9     1591.56     1717.49     11.82 o 
  -8  -9   9      331.38      395.70      8.01 o 
  -7  -9   9     4232.50     3596.65    647.23 o 
  -6  -9   9       38.34       25.17     12.06 o 
  -5  -9   9      143.12      128.56     16.23 o 
  -4  -9   9     1220.41     1119.76     65.16 o 
  -3  -9   9     2695.16     2765.08     96.57 o 
  -2  -9   9        7.07       17.87      4.34 o 
  -1  -9   9     1011.79     1021.35      6.12 o 
   0  -9   9     1421.47     1410.04     15.97 o 
   1  -9   9     2096.32     2188.47     33.48 o 
   2  -9   9      232.53      233.76      5.70 o 
   3  -9   9     1336.12     1402.53      7.69 o 
   4  -9   9     1033.87     1025.91      6.84 o 
   5  -9   9     1040.75     1017.39      6.88 o 
   6  -9   9        1.25        5.79      9.33 o 
   7  -9   9     2742.29     2780.35      9.85 o 
   8  -9   9     1811.00     1818.00     12.24 o 
   9  -9   9       13.68        4.22      6.10 o 
  10  -9   9     1149.12     1041.05     67.31 o 
 -11  -8   9      610.09      608.31    135.06 o 
 -10  -8   9      324.95      361.41      8.32 o 
  -9  -8   9     1934.62     1840.24    206.63 o 
  -8  -8   9     2021.93     2297.06     11.57 o 
  -7  -8   9      672.91      644.05     77.83 o 
  -6  -8   9      635.08      552.83     46.30 o 
  -5  -8   9     2521.37     2429.23    258.53 o 
  -4  -8   9     2290.62     2452.03     10.94 o 
  -3  -8   9     2018.52     1875.80    103.51 o 
  -2  -8   9     2728.09     2302.40    234.88 o 
  -1  -8   9      213.81      186.92     18.08 o 
   0  -8   9     2327.76     2159.76     79.42 o 
   1  -8   9      100.77       84.69      1.51 o 
   2  -8   9     5348.89     4817.42    356.71 o 
   3  -8   9     1381.36     1348.67     29.35 o 
   4  -8   9      774.93      719.72      2.85 o 
   5  -8   9      183.21      166.53     14.82 o 
   6  -8   9     7479.99     4906.00     11.96 o 
   7  -8   9       61.01       62.75      4.52 o 
   8  -8   9     2924.09     2998.89     39.07 o 
   9  -8   9      912.72      894.35     43.78 o 
  10  -8   9       41.14       52.56      9.30 o 
  11  -8   9       97.50       93.20     17.39 o 
 -11  -7   9       74.43       50.64      7.93 o 
 -10  -7   9      902.22      867.16    147.15 o 
  -9  -7   9     1875.30     1733.24    243.23 o 
  -8  -7   9      506.27      464.47     23.96 o 
  -7  -7   9      334.95      286.68     35.81 o 
  -6  -7   9     1260.23     1132.30    137.44 o 
  -5  -7   9       47.10       33.30      1.96 o 
  -3  -7   9      954.42      920.03      6.38 o 
  -2  -7   9      495.05      473.60     10.89 o 
  -1  -7   9     1322.45     1348.05     19.98 o 
   0  -7   9        4.54        6.83      2.30 o 
   1  -7   9     7232.82     7282.29    120.94 o 
   2  -7   9     3204.74     3164.49      9.16 o 
   3  -7   9     2641.00     2595.22     10.44 o 
   4  -7   9      747.13      761.86     13.82 o 
   5  -7   9     1770.07     1779.32     32.72 o 
   6  -7   9      129.91      108.64      3.40 o 
   7  -7   9     4113.61     4205.02     84.40 o 
   8  -7   9      619.43      590.34     20.37 o 
   9  -7   9       90.86       79.06      5.46 o 
  10  -7   9      323.31      343.50     19.72 o 
  11  -7   9      249.80      240.30      7.12 o 
 -12  -6   9        8.26        2.31      7.17 o 
 -11  -6   9     1831.02     1816.38    293.12 o 
 -10  -6   9     2085.87     2029.87    303.78 o 
  -9  -6   9      204.61      178.96     32.67 o 
  -8  -6   9      191.65      189.79     23.55 o 
  -7  -6   9      296.86      240.12     22.86 o 
  -5  -6   9     3156.92     3292.60     10.63 o 
  -4  -6   9       81.43      104.96      4.89 o 
  -3  -6   9      369.65      336.48      5.01 o 
  -2  -6   9      846.30      840.78      5.28 o 
  -1  -6   9     2997.36     3027.09     67.86 o 
   0  -6   9    13041.89    13053.86    291.81 o 
   1  -6   9      169.91      134.57      6.42 o 
   2  -6   9     4569.74     4670.86     44.67 o 
   3  -6   9       15.27        9.79      1.73 o 
   4  -6   9     4283.67     4179.19     55.69 o 
   5  -6   9     1147.67     1172.74      7.05 o 
   6  -6   9     1306.82     1324.30     20.95 o 
   7  -6   9     2748.06     2771.81      8.10 o 
   8  -6   9      470.32      446.17     14.18 o 
   9  -6   9        2.96        0.00      3.56 o 
  10  -6   9     1410.42     1260.73     56.73 o 
  11  -6   9     1379.71     1501.51      9.83 o 
 -12  -5   9     2748.50     2881.21    151.99 o 
 -11  -5   9       50.10       43.04      3.28 o 
 -10  -5   9     1158.66     1052.92    121.68 o 
  -9  -5   9      247.41      240.53     17.22 o 
  -8  -5   9        2.30       16.59      9.83 o 
  -7  -5   9        0.71       -0.65      3.45 o 
  -6  -5   9      570.45      582.28     33.60 o 
  -5  -5   9      526.64      549.78     19.62 o 
  -4  -5   9      597.55      606.45      6.02 o 
  -3  -5   9      101.91       88.57      4.76 o 
  -2  -5   9     8567.52     8655.58     14.60 o 
  -1  -5   9     5246.74     5280.80     10.24 o 
   0  -5   9     1509.82     1540.87     45.82 o 
   1  -5   9     3634.44     3536.95     91.72 o 
   2  -5   9       57.16       44.45      2.10 o 
   3  -5   9      574.07      609.66      6.42 o 
   4  -5   9     1074.09     1112.00     14.53 o 
   5  -5   9     4886.53     4903.52     39.91 o 
   6  -5   9      267.40      243.82      3.59 o 
   7  -5   9      105.77      115.04     13.49 o 
   8  -5   9     1872.18     1756.16     86.19 o 
   9  -5   9     2665.12     2784.45     82.85 o 
  10  -5   9     1280.10     1413.32     19.88 o 
  11  -5   9       57.77       79.47     18.44 o 
  12  -5   9       16.73       17.99      6.58 o 
 -12  -4   9      260.02      254.40     10.94 o 
 -11  -4   9      286.65      277.99     13.87 o 
 -10  -4   9       76.77       79.86      9.42 o 
  -9  -4   9      470.46      435.21     10.91 o 
  -8  -4   9     1040.69     1139.74    101.42 o 
  -7  -4   9      142.76      153.77     14.69 o 
  -6  -4   9       80.11       75.87      9.94 o 
  -5  -4   9     1050.76      899.52     65.83 o 
  -4  -4   9      631.03      571.04     14.08 o 
  -3  -4   9    10343.10    10389.44    489.27 o 
  -2  -4   9     4128.76     4283.14      9.04 o 
  -1  -4   9     4826.80     5012.87     10.39 o 
   0  -4   9     2912.20     3007.84      6.57 o 
   1  -4   9       69.99       72.42      1.82 o 
   2  -4   9      530.07      544.27     18.95 o 
   3  -4   9     2379.71     2429.64     59.00 o 
   4  -4   9        0.62       -2.45      3.96 o 
   5  -4   9      342.01      358.38      7.24 o 
   6  -4   9        2.44        9.18      1.45 o 
   7  -4   9      368.19      369.97      6.65 o 
   8  -4   9     6812.33     6765.49    193.87 o 
   9  -4   9      951.67      871.52     69.28 o 
  10  -4   9      620.93      653.41      4.89 o 
  11  -4   9      270.26      287.85      7.16 o 
  12  -4   9        4.21       21.14      4.53 o 
 -13  -3   9      341.44      353.36     17.30 o 
 -12  -3   9      557.25      581.03      7.91 o 
 -11  -3   9      166.81      166.27     25.38 o 
 -10  -3   9      818.93      873.38     10.49 o 
  -9  -3   9      123.66      135.74      6.88 o 
  -8  -3   9     1177.64     1171.46     56.89 o 
  -7  -3   9       33.93       31.04      6.89 o 
  -6  -3   9     1319.40     1353.86    137.29 o 
  -5  -3   9      201.68      192.20      4.64 o 
  -4  -3   9    16753.91    17044.74   1166.15 o 
  -3  -3   9     1778.52     1622.92     21.67 o 
  -2  -3   9     7115.40     7129.74    174.12 o 
  -1  -3   9     3199.65     3076.58    143.82 o 
   0  -3   9     1896.62     1980.34      5.39 o 
   1  -3   9     3747.34     3773.14     96.05 o 
   2  -3   9      812.84      921.26     50.27 o 
   3  -3   9     1511.64     1561.18     18.37 o 
   4  -3   9      638.12      667.21     14.29 o 
   5  -3   9     2013.45     1962.11     13.21 o 
   6  -3   9     4173.64     4279.92     79.79 o 
   7  -3   9     6707.41     6758.00    213.20 o 
   8  -3   9      274.15      223.93     12.70 o 
   9  -3   9     4254.94     4671.70     14.00 o 
  10  -3   9      111.23      120.83      5.83 o 
  11  -3   9      177.63      193.15     13.40 o 
  12  -3   9      156.51      177.42      7.80 o 
 -13  -2   9      719.60      757.55     35.69 o 
 -12  -2   9       25.56       29.10      4.18 o 
 -11  -2   9      265.85      276.13      5.76 o 
 -10  -2   9        3.86       20.84      6.45 o 
  -9  -2   9     1736.65     1816.16     39.31 o 
  -8  -2   9      228.43      212.37      8.03 o 
  -7  -2   9      476.19      476.58     15.55 o 
  -6  -2   9      230.84      238.50      3.85 o 
  -5  -2   9    11957.08    11566.30    548.95 o 
  -4  -2   9      705.50      686.11     53.84 o 
  -3  -2   9    21387.95    21958.40   1786.25 o 
  -2  -2   9     2610.04     2477.18     72.93 o 
  -1  -2   9     1070.23     1031.59     44.53 o 
   0  -2   9      700.33      702.92      9.57 o 
   1  -2   9      153.46      160.22      2.60 o 
   2  -2   9      772.05      750.04      8.94 o 
   3  -2   9      146.94      120.25      1.21 o 
   4  -2   9       83.08       68.22      4.68 o 
   5  -2   9    10676.65    10556.84    152.01 o 
   6  -2   9     4721.21     4434.72    127.17 o 
   7  -2   9     3280.04     3521.73     15.46 o 
   8  -2   9     5200.18     5576.37     13.59 o 
   9  -2   9        0.11       -3.55      5.49 o 
  10  -2   9      130.87      142.31      6.09 o 
  11  -2   9      884.63      935.42      8.48 o 
  12  -2   9      180.37      210.22      7.03 o 
 -13  -1   9        0.25       -0.29      5.45 o 
 -12  -1   9       61.38       68.68      8.45 o 
 -11  -1   9      311.73      341.44      7.24 o 
 -10  -1   9     2127.55     2252.81     20.71 o 
  -9  -1   9        1.15       47.53     19.21 o 
  -8  -1   9      169.93      182.34     14.89 o 
  -7  -1   9     2868.47     2757.15    122.69 o 
  -6  -1   9     3110.80     3096.50     91.06 o 
  -5  -1   9     3792.10     3648.44     93.36 o 
  -4  -1   9     9912.64     9427.63    352.55 o 
  -3  -1   9     1320.02     1290.67     91.24 o 
  -2  -1   9      158.87      146.05      9.34 o 
  -1  -1   9     3694.61     3702.55      5.55 o 
   0  -1   9      128.38      114.75      7.36 o 
   1  -1   9     5827.52     6099.44    238.98 o 
   2  -1   9      272.01      254.39     29.91 o 
   3  -1   9      309.24      320.49      3.64 o 
   4  -1   9     1845.71     1739.08     68.86 o 
   5  -1   9     2857.37     2594.41    131.45 o 
   6  -1   9      644.03      685.20      5.82 o 
   7  -1   9     4982.37     5290.47     13.22 o 
   8  -1   9        0.28       -5.42      5.42 o 
   9  -1   9      104.87      139.23      5.44 o 
  10  -1   9      555.95      574.41     12.97 o 
  11  -1   9      195.39      198.56      6.67 o 
  12  -1   9      663.31      737.86      8.43 o 
 -13   0   9       35.01       33.43      4.35 o 
 -12   0   9     1091.42     1171.57     61.72 o 
 -11   0   9     2106.75     2280.99     77.50 o 
 -10   0   9       89.98       92.30     11.50 o 
  -9   0   9        2.23       24.76      5.98 o 
  -8   0   9      172.85      172.68      7.95 o 
  -7   0   9       44.86       65.49      4.84 o 
  -6   0   9     1635.10     1620.02     12.27 o 
  -5   0   9     1967.22     2024.00      9.69 o 
  -4   0   9     2213.95     2145.81     46.59 o 
  -3   0   9      959.04      950.98     11.73 o 
  -2   0   9      819.53      699.16     36.98 o 
  -1   0   9     5508.52     5006.16    140.10 o 
   0   0   9      390.59      372.23      3.39 o 
   1   0   9     1433.39     1399.02     41.12 o 
   2   0   9       13.69       21.95      1.25 o 
   3   0   9     7973.36     8106.62    126.61 o 
   4   0   9      119.97      124.96      2.52 o 
   5   0   9     6560.11     6724.05     18.50 o 
   6   0   9     8161.38     8446.21     15.12 o 
   7   0   9      301.43      273.39      5.31 o 
   8   0   9      110.01      124.52     10.26 o 
   9   0   9       98.95      124.44      5.63 o 
  10   0   9      260.84      292.22      6.52 o 
  11   0   9       73.29       71.86      6.44 o 
 -13   1   9     2305.92     2565.17     67.21 o 
 -12   1   9      654.17      669.23      8.71 o 
 -11   1   9     1152.61     1250.62     43.25 o 
 -10   1   9       98.05      119.11     14.34 o 
  -9   1   9     1238.67     1272.63     34.74 o 
  -8   1   9      171.68      183.45      9.36 o 
  -7   1   9     2103.68     2122.62      6.34 o 
  -6   1   9     2294.36     2167.46     26.56 o 
  -5   1   9      431.04      390.81      7.89 o 
  -4   1   9       34.86       52.88     18.36 o 
  -3   1   9     6573.02     6338.34    112.88 o 
  -2   1   9    12134.69    11704.13    259.08 o 
  -1   1   9       40.48       56.50      2.99 o 
   0   1   9     3100.85     2819.69     44.15 o 
   1   1   9     1702.53     1600.15     46.80 o 
   2   1   9     3545.02     3652.90     71.74 o 
   3   1   9     2007.16     1912.95     22.42 o 
   4   1   9     5991.81     5955.24     12.19 o 
   5   1   9     1476.06     1569.39      7.69 o 
   6   1   9      454.83      481.22      5.78 o 
   7   1   9      443.83      531.30      6.59 o 
   8   1   9     1184.28     1313.65      8.15 o 
   9   1   9      657.03      682.69      7.17 o 
  10   1   9        6.97       15.08      5.88 o 
  11   1   9        1.43        4.76      6.72 o 
 -13   2   9       13.41       13.40     16.32 o 
 -12   2   9     2043.37     2188.19     74.65 o 
 -11   2   9       38.41       49.20      7.76 o 
 -10   2   9      891.35      915.14     18.00 o 
  -9   2   9     1108.17     1125.56     30.25 o 
  -8   2   9     3806.78     3877.97     39.56 o 
  -7   2   9        0.69        2.05      4.21 o 
  -6   2   9        7.28        4.38     11.05 o 
  -5   2   9       18.80       25.83      4.09 o 
  -4   2   9     3866.03     3702.97    152.03 o 
  -3   2   9     8354.40     8286.85    274.03 o 
  -2   2   9      132.76      135.20      5.49 o 
  -1   2   9     1662.05     1630.22      5.16 o 
   0   2   9     1414.51     1344.24     45.29 o 
   1   2   9      566.30      587.75     23.78 o 
   2   2   9     8037.13     7701.37     10.59 o 
   3   2   9     2981.85     3355.68     33.53 o 
   4   2   9      669.76      663.40      5.76 o 
   5   2   9      141.14      170.10      5.03 o 
   6   2   9      295.79      289.48      5.35 o 
   7   2   9     1253.25     1417.73      7.95 o 
   8   2   9     1229.60     1364.97      8.38 o 
   9   2   9      379.97      463.06      7.05 o 
  10   2   9      153.63      187.43      6.26 o 
  11   2   9      488.54      618.70      8.39 o 
 -13   3   9      690.90      754.88     31.13 o 
 -12   3   9        3.23       16.26      4.91 o 
 -11   3   9       52.10       65.88     15.44 o 
 -10   3   9      736.74      776.55      7.22 o 
  -9   3   9      499.40      492.57     32.29 o 
  -8   3   9      696.70      701.68     26.16 o 
  -7   3   9        1.60        3.84     12.59 o 
  -6   3   9      659.90      558.68      6.18 o 
  -5   3   9     5943.81     5922.08    374.30 o 
  -4   3   9     9186.83     9197.78    502.97 o 
  -3   3   9     4382.66     4354.35    204.72 o 
  -2   3   9    10149.70    10361.44    518.65 o 
  -1   3   9      724.69      715.15      3.86 o 
   0   3   9      661.60      673.43      7.43 o 
   1   3   9     3621.98     3612.87    199.42 o 
   2   3   9     1347.36     1304.19     91.22 o 
   3   3   9        0.01        2.82      1.13 o 
   4   3   9       86.16      102.83      4.45 o 
   5   3   9     1107.28     1114.64      7.33 o 
   6   3   9     9531.57    10167.28     26.16 o 
   7   3   9     2353.19     2518.25     10.71 o 
   8   3   9     1275.78     1399.79      8.75 o 
   9   3   9      514.19      565.09      6.83 o 
  10   3   9      831.32      962.72      9.15 o 
 -12   4   9      142.60      134.88      5.42 o 
 -11   4   9       23.05       13.72      4.83 o 
 -10   4   9       40.41       30.25      4.79 o 
  -9   4   9       73.13       79.56      4.40 o 
  -8   4   9       28.49       23.75      4.46 o 
  -7   4   9      261.73      238.15     29.32 o 
  -6   4   9     8479.38     8382.99    771.07 o 
  -5   4   9     1404.71     1402.11     64.26 o 
  -4   4   9     7056.52     6620.37    194.51 o 
  -3   4   9     2870.10     2849.74     19.86 o 
  -2   4   9      399.23      369.63      3.10 o 
  -1   4   9      309.17      337.60      4.06 o 
   0   4   9     5079.31     5409.31     81.93 o 
   1   4   9      449.26      536.39     21.03 o 
   2   4   9       67.94       53.20      5.16 o 
   3   4   9      231.82      243.15      9.10 o 
   4   4   9     2184.56     2184.36     26.00 o 
   5   4   9     4297.05     4648.16     14.57 o 
   6   4   9        0.20       20.33      5.99 o 
   7   4   9     3114.09     3357.55     12.46 o 
   8   4   9      297.28      304.35      6.68 o 
  10   4   9      265.57      308.74      7.53 o 
 -12   5   9       26.83       32.42      5.79 o 
 -11   5   9       11.76        8.34      4.82 o 
 -10   5   9       16.06       15.72      4.77 o 
  -9   5   9        8.43        2.86      5.96 o 
  -8   5   9     1010.46      905.89     77.64 o 
  -7   5   9     3017.61     2973.63    124.69 o 
  -6   5   9        0.30       -7.53     10.80 o 
  -5   5   9     3208.67     3309.79    110.16 o 
  -4   5   9     2503.43     2466.54     59.12 o 
  -3   5   9       19.46       32.94      9.17 o 
  -2   5   9        3.67        8.35      2.55 o 
  -1   5   9      520.04      519.78      7.31 o 
   0   5   9       99.21       80.10      6.08 o 
   1   5   9      495.28      565.72      5.26 o 
   2   5   9      158.52      192.87      2.44 o 
   3   5   9     2721.87     2632.91      7.44 o 
   4   5   9     2298.94     1756.92    382.76 o 
   5   5   9       46.86       59.35      5.47 o 
   6   5   9     2076.84     2128.90      9.17 o 
   7   5   9       80.23       98.19      5.55 o 
   8   5   9      263.48      328.13     12.26 o 
   9   5   9      145.25      125.38      6.77 o 
 -11   6   9       24.56       29.54      5.30 o 
 -10   6   9       88.64      110.66     15.20 o 
  -9   6   9      397.96      387.37     18.24 o 
  -8   6   9     2063.85     2047.25    141.10 o 
  -7   6   9      405.44      381.09     13.57 o 
  -6   6   9     4386.23     4147.80     31.09 o 
  -5   6   9      369.62      369.60      5.67 o 
  -4   6   9       37.09       45.98      7.65 o 
  -3   6   9      284.52      295.93      6.13 o 
  -2   6   9      417.87      426.96      5.92 o 
  -1   6   9     1079.59     1101.42      5.26 o 
   0   6   9      274.80      315.57      2.61 o 
   1   6   9      110.66      108.06      2.05 o 
   2   6   9     1925.81     2059.48     86.22 o 
   3   6   9      547.80      531.30     16.30 o 
   4   6   9     1910.54     1788.11     77.24 o 
   5   6   9     3045.03     3440.87     12.06 o 
   6   6   9      221.88      234.65      6.01 o 
   8   6   9       34.92       41.91     11.42 o 
   9   6   9       62.61       93.70      6.00 o 
 -11   7   9      162.35      149.85     26.85 o 
 -10   7   9      674.53      672.57     14.83 o 
  -9   7   9     1371.49     1357.29     60.53 o 
  -8   7   9     2242.12     2222.14     52.09 o 
  -7   7   9     4058.45     4057.52     56.75 o 
  -6   7   9        0.09        0.14      4.30 o 
  -5   7   9       37.09       34.84      5.71 o 
  -4   7   9       46.43       33.83      3.57 o 
  -3   7   9      684.19      718.88      5.67 o 
  -2   7   9      113.67      148.35      3.46 o 
  -1   7   9      186.21      205.85      3.17 o 
   0   7   9      249.07      268.33      3.07 o 
   1   7   9     5826.46     6091.49    186.43 o 
   2   7   9       52.04       53.06      2.23 o 
   3   7   9     5941.45     6223.99    209.56 o 
   4   7   9     2891.15     2739.68    122.03 o 
   5   7   9      730.89      852.86      7.43 o 
   6   7   9      375.81      399.28      6.51 o 
   7   7   9       93.50       95.01      5.97 o 
   8   7   9       41.53       49.13     13.06 o 
 -10   8   9       18.19       12.44     23.76 o 
  -9   8   9     1971.90     1928.03     55.23 o 
  -8   8   9     1263.23     1263.96     47.23 o 
  -7   8   9      285.70      288.31      9.11 o 
  -6   8   9       45.19       52.39     10.42 o 
  -5   8   9       39.55       51.45     12.80 o 
  -4   8   9     1418.88     1490.17     32.80 o 
  -3   8   9      302.89      336.37      5.85 o 
  -2   8   9      509.33      531.84      4.86 o 
  -1   8   9      149.07      154.60      5.36 o 
   0   8   9     2217.76     2253.04     14.19 o 
   1   8   9      415.97      436.43      4.91 o 
   2   8   9     5366.42     5768.75     96.01 o 
   3   8   9      595.45      595.37     17.57 o 
   4   8   9      412.84      435.89     46.36 o 
   5   8   9       15.97       18.24      5.57 o 
   6   8   9       15.69        1.10      5.68 o 
   7   8   9     1288.04     1419.62      9.43 o 
  -9   9   9      237.15      235.80      6.38 o 
  -8   9   9       29.04       21.56     13.24 o 
  -7   9   9      103.63      116.06     18.94 o 
  -6   9   9      213.07      227.07     12.17 o 
  -5   9   9     1534.60     1549.88     11.66 o 
  -4   9   9      107.08      110.37      4.52 o 
  -3   9   9     2135.42     2159.59     35.44 o 
  -2   9   9        1.50       13.41      3.71 o 
  -1   9   9      983.82     1042.27     21.87 o 
   0   9   9      288.02      298.22      6.68 o 
   1   9   9     2616.42     2840.51     58.96 o 
   2   9   9     1133.15     1141.85     11.54 o 
   3   9   9      188.79      221.38     11.71 o 
   4   9   9      315.08      353.72      5.74 o 
   5   9   9      363.66      470.96      6.86 o 
   6   9   9      554.17      510.58      7.40 o 
  -8  10   9       72.03       64.03      5.85 o 
  -7  10   9     1367.83     1418.00     19.36 o 
  -6  10   9     1077.86     1123.70      7.97 o 
  -5  10   9      704.79      734.64      7.58 o 
  -4  10   9     1014.30     1056.19      6.21 o 
  -3  10   9       87.23       89.72      6.17 o 
  -2  10   9      960.73     1023.58     24.35 o 
  -1  10   9     1986.77     2096.33     34.41 o 
   0  10   9     2636.60     2859.22      9.07 o 
   1  10   9      213.73      211.57     12.66 o 
   2  10   9      416.32      468.06     12.74 o 
   3  10   9      411.90      425.09     11.67 o 
   4  10   9       43.60       -3.73      3.73 o 
  -6  11   9     1082.46     1105.36      7.57 o 
  -5  11   9      195.71      199.38      8.82 o 
  -4  11   9      216.10      227.06      5.25 o 
  -3  11   9      265.48      251.54      8.93 o 
  -2  11   9      581.91      617.85     11.56 o 
  -1  11   9       68.21       72.52     13.37 o 
   0  11   9      156.66      149.20     10.70 o 
   1  11   9      231.68      228.80     60.21 o 
   2  11   9      404.15      340.20     83.94 o 
  -1 -14  10      134.88      151.47     12.26 o 
   0 -14  10      108.90      110.80      5.67 o 
   1 -14  10      528.49      525.78      6.78 o 
   2 -14  10     2313.15     2457.10     17.45 o 
  -4 -13  10       16.66        7.73      5.73 o 
  -3 -13  10      730.94      749.79      6.71 o 
  -2 -13  10        2.32       -0.63      5.04 o 
  -1 -13  10      933.00     1000.07     11.28 o 
   0 -13  10      496.37      567.07      9.49 o 
   1 -13  10     1939.70     1957.35     10.78 o 
   2 -13  10        0.02        8.66      5.14 o 
   3 -13  10     1484.01     1449.57     10.84 o 
   4 -13  10      391.21      347.42      8.09 o 
   5 -13  10      389.13      390.04      7.69 o 
  -6 -12  10      547.71      577.56     10.16 o 
  -5 -12  10      311.25      370.41     22.30 o 
  -4 -12  10     1502.43     1501.07     61.61 o 
  -3 -12  10      313.59      320.79     25.74 o 
  -2 -12  10      857.80      931.29     40.93 o 
  -1 -12  10     1773.71     1723.99    134.75 o 
   0 -12  10     2706.00     2819.99     63.50 o 
   1 -12  10      672.60      710.87     19.21 o 
   2 -12  10     1557.84     1527.38      7.97 o 
   3 -12  10      274.36      272.64      6.91 o 
   4 -12  10        1.26        6.23      6.03 o 
   5 -12  10        0.16       -1.22      5.82 o 
   6 -12  10      490.16      463.75      7.47 o 
   7 -12  10      310.17      285.58      6.54 o 
  -7 -11  10        4.60       19.27     18.13 o 
  -6 -11  10     1200.47     1249.71     46.28 o 
  -5 -11  10      376.01      364.38      5.66 o 
  -4 -11  10      472.80      516.27     16.10 o 
  -3 -11  10       35.37       42.96      8.08 o 
  -2 -11  10     1655.17     1709.44     28.03 o 
  -1 -11  10       20.15       11.96      6.49 o 
   0 -11  10     1655.91     1647.05     68.48 o 
   1 -11  10     1602.04     1543.44     38.61 o 
   2 -11  10      170.15      145.57      4.40 o 
   3 -11  10      156.11      143.11      6.32 o 
   4 -11  10        2.98        4.74      5.71 o 
   6 -11  10      312.50      330.40      6.10 o 
   7 -11  10       93.95       75.81      5.29 o 
   8 -11  10        8.03        7.11      5.08 o 
  -8 -10  10       19.98       19.88      8.12 o 
  -7 -10  10     2199.31     2466.16     14.58 o 
  -6 -10  10      725.47      709.54     52.83 o 
  -5 -10  10       19.86       29.13      4.70 o 
  -4 -10  10        3.20       11.90      5.75 o 
  -3 -10  10       25.02       60.34      4.40 o 
  -2 -10  10        5.98       13.38     11.45 o 
  -1 -10  10      266.20      282.92      4.33 o 
   0 -10  10      298.85      292.40      4.52 o 
   1 -10  10      999.47     1041.27     17.06 o 
   2 -10  10      763.19      764.05     22.35 o 
   3 -10  10     1282.26     1340.81      6.03 o 
   4 -10  10     2989.57     2904.69     11.92 o 
   5 -10  10        0.10       14.42      5.32 o 
   7 -10  10      118.30       98.22      4.84 o 
   8 -10  10      358.58      362.99      5.95 o 
   9 -10  10        7.05        2.30      4.44 o 
  -9  -9  10      816.03      955.56     21.01 o 
  -8  -9  10     4266.31     4929.35     18.12 o 
  -7  -9  10       17.39       15.80      8.31 o 
  -6  -9  10     1892.41     2022.86     10.71 o 
  -5  -9  10        7.31       -5.13      6.07 o 
  -4  -9  10     1558.35     1528.84     72.53 o 
  -3  -9  10      758.42      737.49     22.13 o 
  -2  -9  10      935.42     1001.07     43.75 o 
  -1  -9  10      491.36      518.48     11.55 o 
   0  -9  10     2792.04     2851.16     67.32 o 
   1  -9  10        0.64       48.29     22.86 o 
   2  -9  10     6234.67     6243.88     45.77 o 
   3  -9  10     2334.03     2375.16     35.04 o 
   4  -9  10     1055.80     1072.27      7.26 o 
   5  -9  10      714.74      659.24      5.93 o 
   6  -9  10      181.22      210.94      4.77 o 
   8  -9  10      386.44      365.00      4.95 o 
   9  -9  10      812.52      704.30      5.82 o 
 -10  -8  10     1625.73     1492.39    282.15 o 
  -9  -8  10     2516.92     2341.97    411.49 o 
  -8  -8  10      382.15      343.40     43.92 o 
  -7  -8  10     1244.16     1106.87    166.26 o 
  -6  -8  10      120.60      107.11     16.82 o 
  -5  -8  10       44.72       35.61      5.96 o 
  -4  -8  10     2800.36     2478.49    295.13 o 
  -3  -8  10      132.26      117.31     12.70 o 
  -2  -8  10      975.42      907.41     26.41 o 
  -1  -8  10      689.16      596.01     30.54 o 
   0  -8  10      315.84      315.07     13.02 o 
   1  -8  10     8647.26     8787.20     68.97 o 
   2  -8  10     2885.73     2937.56     70.12 o 
   3  -8  10     1002.27     1001.23      3.25 o 
   4  -8  10      609.39      609.82     26.79 o 
   5  -8  10     2165.95     2067.48     10.03 o 
   6  -8  10        2.96        6.94      2.29 o 
   7  -8  10     2268.55     2250.08     48.44 o 
   8  -8  10      231.70      239.08      4.10 o 
   9  -8  10      195.93      160.96      3.94 o 
  10  -8  10       35.19       32.62      3.18 o 
 -11  -7  10      802.89      745.97    119.12 o 
 -10  -7  10     1033.39     1014.72    208.30 o 
  -9  -7  10      201.76      184.68     19.73 o 
  -8  -7  10     1040.18      897.98    124.92 o 
  -7  -7  10      163.62      126.21     16.50 o 
  -6  -7  10      278.31      258.41     24.95 o 
  -5  -7  10     1235.38     1267.24      8.13 o 
  -4  -7  10       38.16       29.12      5.50 o 
  -3  -7  10      199.98      223.41      5.05 o 
  -2  -7  10      467.38      581.00      5.56 o 
  -1  -7  10      105.48       76.07      6.28 o 
   0  -7  10     7656.33     7459.40    210.75 o 
   1  -7  10      578.13      567.99      2.69 o 
   2  -7  10     4330.04     4187.72     97.68 o 
   3  -7  10     1941.92     1955.50     24.18 o 
   4  -7  10      282.54      297.45      5.84 o 
   5  -7  10      201.64      200.75      1.99 o 
   6  -7  10      935.12      950.53     11.57 o 
   7  -7  10        6.63        4.11      7.18 o 
   8  -7  10        0.03        1.97     12.62 o 
   9  -7  10      525.54      542.89     52.06 o 
 -11  -6  10      726.14      730.45     99.84 o 
 -10  -6  10      621.65      567.45     35.96 o 
  -9  -6  10     1182.14     1209.07    190.32 o 
  -8  -6  10      169.17      147.80     18.14 o 
  -7  -6  10       25.34       21.31      6.05 o 
  -6  -6  10       62.08       70.69      5.92 o 
  -5  -6  10      692.67      698.90      6.56 o 
  -4  -6  10      151.70      147.98      5.38 o 
  -3  -6  10      912.75      939.93      6.49 o 
  -2  -6  10     2215.83     2153.08      7.37 o 
  -1  -6  10    11251.78    11469.58    261.25 o 
   0  -6  10      142.48      101.49      3.73 o 
   1  -6  10     6983.20     6976.67    122.08 o 
   2  -6  10     2082.53     2088.66     37.20 o 
   3  -6  10      103.85      104.28      2.25 o 
   4  -6  10       73.47       69.80      3.81 o 
   5  -6  10      308.25      324.47      2.35 o 
   6  -6  10       46.82       44.69      1.69 o 
   7  -6  10       43.26       47.79      5.57 o 
   8  -6  10      620.91      609.31     11.27 o 
   9  -6  10     1832.65     1694.45     50.47 o 
  10  -6  10     2314.47     2528.66     10.65 o 
 -12  -5  10       55.88       40.80      8.24 o 
 -11  -5  10     1033.50     1008.30     40.65 o 
 -10  -5  10      185.47      179.31      7.06 o 
  -9  -5  10      108.86       99.98      5.22 o 
  -8  -5  10      161.91      167.42     24.34 o 
  -7  -5  10      171.78      209.28     27.65 o 
  -6  -5  10       21.30       38.77     13.86 o 
  -5  -5  10        4.89        4.82      3.25 o 
  -4  -5  10       59.85       71.06     10.02 o 
  -3  -5  10     4297.40     4588.09     11.09 o 
  -2  -5  10     4014.76     4023.49     11.45 o 
  -1  -5  10     4851.71     5091.12     11.58 o 
   0  -5  10     8435.97     8682.17    149.87 o 
   1  -5  10      971.93      916.74     10.33 o 
   2  -5  10        7.10       13.93      5.14 o 
   3  -5  10        2.85       16.95      5.04 o 
   4  -5  10      702.06      660.48     26.89 o 
   5  -5  10       76.01       86.40      1.54 o 
   6  -5  10      175.61      188.86      2.71 o 
   7  -5  10       80.10       79.62      2.56 o 
   8  -5  10     2668.01     2546.52     93.12 o 
   9  -5  10      911.52      901.79      7.28 o 
  10  -5  10      754.02      772.78      7.21 o 
  11  -5  10     1214.29     1297.59      9.02 o 
 -12  -4  10      532.44      559.90     41.97 o 
 -11  -4  10      150.92      168.55      3.62 o 
 -10  -4  10      480.84      499.21     18.97 o 
  -9  -4  10      578.38      614.23     41.73 o 
  -8  -4  10     1866.66     1872.47     89.71 o 
  -7  -4  10     1842.42     1798.79    201.89 o 
  -6  -4  10     1687.29     1641.20     94.89 o 
  -5  -4  10       83.51      102.43      7.84 o 
  -4  -4  10     2772.11     2638.74     94.29 o 
  -3  -4  10     1037.79     1037.80     50.39 o 
  -2  -4  10     3481.30     3667.34      9.41 o 
  -1  -4  10     2670.77     2811.03      7.90 o 
   0  -4  10      267.45      269.67      3.96 o 
   1  -4  10      780.40      843.09     22.70 o 
   2  -4  10      499.65      493.47     10.90 o 
   3  -4  10     4983.56     5099.40     91.51 o 
   4  -4  10      997.19      987.37     13.91 o 
   5  -4  10      194.29      187.56      2.09 o 
   6  -4  10      224.90      219.40      2.38 o 
   7  -4  10     1777.56     1646.58     84.79 o 
   8  -4  10      611.52      569.89     16.81 o 
   9  -4  10     3185.94     3438.34     12.76 o 
  10  -4  10     1081.80     1113.70      7.95 o 
  11  -4  10        2.41       -4.04      6.20 o 
 -12  -3  10        0.14       11.90      3.63 o 
 -11  -3  10      413.97      437.05     12.41 o 
 -10  -3  10        6.64        5.34     29.11 o 
  -9  -3  10     5473.85     5602.17    126.09 o 
  -8  -3  10      376.04      381.02      6.70 o 
  -7  -3  10     2510.57     2467.48    150.53 o 
  -6  -3  10      788.35      764.69     52.45 o 
  -5  -3  10     4695.83     4679.43    457.07 o 
  -3  -3  10     3114.56     3082.62    179.89 o 
  -2  -3  10     2847.90     2311.70    355.88 o 
  -1  -3  10      805.30      778.33     36.69 o 
   0  -3  10      170.92      170.90      3.54 o 
   1  -3  10     1804.99     1869.03     52.07 o 
   2  -3  10     6106.66     6614.53      9.75 o 
   3  -3  10        1.68        1.71      1.51 o 
   4  -3  10     2720.85     2830.65     81.13 o 
   5  -3  10     1947.87     1997.83     61.14 o 
   6  -3  10     4953.36     4918.54    145.33 o 
   7  -3  10     1303.75     1180.83     49.77 o 
   8  -3  10     6739.75     7118.39     16.53 o 
   9  -3  10     1886.46     2025.49      9.04 o 
  10  -3  10      427.70      417.80      6.67 o 
  11  -3  10       29.98       27.18      6.70 o 
 -12  -2  10       46.86       65.67      3.90 o 
 -11  -2  10      159.57      156.61     10.53 o 
 -10  -2  10     2809.61     2984.44     45.67 o 
  -9  -2  10      290.66      314.81      7.86 o 
  -8  -2  10     1713.06     1856.68     14.19 o 
  -7  -2  10       46.76       41.07      3.83 o 
  -6  -2  10     2517.70     2427.18    106.29 o 
  -5  -2  10       26.23       27.91      7.41 o 
  -4  -2  10    10616.57    10100.61    538.59 o 
  -3  -2  10      715.83      687.14     65.06 o 
  -2  -2  10      327.75      339.10     23.63 o 
  -1  -2  10       97.38      104.55      2.98 o 
   0  -2  10     1255.54     1186.03     34.90 o 
   1  -2  10     5670.67     5911.39      8.91 o 
   2  -2  10       14.03       13.00      2.09 o 
   3  -2  10     1099.08     1192.88     13.61 o 
   4  -2  10      833.05      731.12     79.22 o 
   5  -2  10      473.07      486.31     14.35 o 
   6  -2  10     1771.05     1538.76    197.37 o 
   7  -2  10     4318.04     4428.20     13.11 o 
   8  -2  10       40.09       47.49      5.58 o 
   9  -2  10      205.56      270.36      6.09 o 
  10  -2  10        4.43       -0.74      5.88 o 
  11  -2  10      499.26      573.14      8.45 o 
 -12  -1  10      356.19      372.71      6.10 o 
 -11  -1  10     2488.46     2713.31     27.83 o 
 -10  -1  10       30.03       31.44      7.29 o 
  -9  -1  10     1774.42     1838.43      7.55 o 
  -8  -1  10      126.05      145.84      5.00 o 
  -7  -1  10      555.41      560.13     19.05 o 
  -6  -1  10     2834.34     2780.95     37.18 o 
  -5  -1  10     2025.05     2031.49     51.32 o 
  -4  -1  10       75.44       75.25      3.24 o 
  -3  -1  10      114.80       95.21     16.71 o 
  -2  -1  10      664.21      617.59     33.49 o 
  -1  -1  10     5332.02     5132.25    189.16 o 
   0  -1  10     3462.01     3560.48     44.57 o 
   1  -1  10     1068.47     1085.47     43.99 o 
   2  -1  10     5470.04     5359.04    195.32 o 
   3  -1  10      256.12      239.04      4.97 o 
   4  -1  10     1510.04     1518.21     35.26 o 
   5  -1  10      719.25      744.35      5.75 o 
   6  -1  10     5501.84     5779.80     13.26 o 
   7  -1  10        1.08       -5.29      5.29 o 
   8  -1  10     1239.68     1266.72      7.66 o 
   9  -1  10      448.07      467.53      6.55 o 
  10  -1  10     2322.83     2580.12     12.68 o 
  11  -1  10      455.93      499.78      8.11 o 
 -12   0  10     1028.46     1129.52     46.07 o 
 -11   0  10      340.38      360.05     27.91 o 
 -10   0  10     1402.60     1529.42     24.29 o 
  -9   0  10       20.41       17.35      5.29 o 
  -8   0  10        5.28       45.55     12.19 o 
  -7   0  10      678.45      683.49     15.78 o 
  -6   0  10       46.22       57.99      9.61 o 
  -5   0  10        0.38        2.73      3.36 o 
  -4   0  10     1679.90     1581.50     16.66 o 
  -3   0  10     4286.29     4071.04    148.03 o 
  -2   0  10    11122.28    10653.54    565.10 o 
  -1   0  10       40.04       50.20      7.27 o 
   0   0  10     6338.11     5951.25     23.35 o 
   1   0  10     3057.98     2714.30      5.42 o 
   2   0  10      402.64      381.85     16.22 o 
   3   0  10        1.13       -0.48      1.53 o 
   4   0  10     2984.06     2905.07     15.80 o 
   5   0  10     1449.63     1639.60      7.62 o 
   6   0  10       52.48       49.06      5.66 o 
   7   0  10      527.00      574.18      6.08 o 
   8   0  10     1082.83     1173.41      7.37 o 
   9   0  10      840.57      907.22      7.70 o 
  10   0  10       59.18       64.56      6.74 o 
  11   0  10      930.42     1037.92      9.90 o 
 -12   1  10     1642.42     1839.86     16.01 o 
 -11   1  10     1078.77     1141.73      7.86 o 
 -10   1  10      256.91      272.04     10.08 o 
  -9   1  10       43.24       44.07     20.16 o 
  -8   1  10      691.42      775.80     13.95 o 
  -7   1  10       19.68       18.27      7.28 o 
  -6   1  10        2.21        3.95      4.03 o 
  -5   1  10       79.91      107.37     22.13 o 
  -4   1  10     3795.83     3896.27     11.00 o 
  -3   1  10     7272.93     7354.42     12.32 o 
  -2   1  10      666.97      634.56      6.32 o 
  -1   1  10     5345.03     5000.37     10.13 o 
   0   1  10      264.06      228.19      5.11 o 
   1   1  10      824.01      852.86     19.48 o 
   2   1  10     1184.93     1106.23     36.70 o 
   3   1  10      674.45      675.11     10.68 o 
   4   1  10        6.45       -3.13      4.27 o 
   5   1  10      285.31      281.62      5.54 o 
   6   1  10      517.77      549.84      6.41 o 
   7   1  10     2222.86     2423.76     10.22 o 
   8   1  10     1149.18     1168.60      8.25 o 
   9   1  10      702.89      820.33      8.10 o 
  10   1  10     1611.01     1786.12     10.46 o 
  11   1  10        2.10       -7.29      7.29 o 
 -12   2  10      100.15      133.58      7.20 o 
 -11   2  10       35.15       48.80     15.51 o 
 -10   2  10      306.84      327.57      4.92 o 
  -9   2  10       69.01       83.41     12.59 o 
  -8   2  10     2057.85     2016.68     49.52 o 
  -7   2  10      393.32      436.52      4.45 o 
  -6   2  10      663.62      710.41     29.80 o 
  -5   2  10      884.18      845.11     20.48 o 
  -4   2  10     5875.97     5776.53    190.52 o 
  -3   2  10     1077.67     1024.13     23.69 o 
  -2   2  10     8531.93     8219.58    120.03 o 
  -1   2  10      492.24      457.73      3.34 o 
   0   2  10      255.13      251.83     14.12 o 
   1   2  10      551.64      511.64     26.15 o 
   2   2  10        1.48        9.95      1.56 o 
   3   2  10      555.85      534.39      2.93 o 
   4   2  10        2.86        2.03      4.58 o 
   5   2  10       88.78       82.60      5.74 o 
   6   2  10     4030.32     4264.09     13.49 o 
   7   2  10     3087.56     3291.39     12.86 o 
   8   2  10     2154.68     2228.83     11.43 o 
   9   2  10     2717.86     2855.01     11.64 o 
  10   2  10        2.17        2.62      6.86 o 
 -12   3  10       48.75       62.20      5.62 o 
 -11   3  10        0.50        5.79      4.96 o 
 -10   3  10      198.90      209.51      6.49 o 
  -9   3  10      278.68      314.37     16.93 o 
  -8   3  10        1.41       21.39      4.26 o 
  -7   3  10     2187.12     2013.34    202.62 o 
  -6   3  10     4027.48     3959.73    182.67 o 
  -5   3  10     3598.82     3574.85    145.19 o 
  -4   3  10     7459.12     7195.43    256.76 o 
  -3   3  10    11501.09    11601.94    307.39 o 
  -2   3  10      198.86      195.13      2.75 o 
  -1   3  10      604.49      462.34    207.66 o 
   0   3  10       18.66       19.88      4.03 o 
   1   3  10       26.95       19.21      1.49 o 
   2   3  10      714.62      704.67     42.65 o 
   3   3  10       36.40       31.95      2.63 o 
   4   3  10      121.87       97.90      5.36 o 
   5   3  10     5123.49     5598.05     17.45 o 
   6   3  10      508.37      560.09      7.83 o 
   7   3  10     4911.57     5229.10     17.40 o 
   8   3  10     3251.24     3557.50     22.42 o 
   9   3  10      892.30     1022.30      9.43 o 
  10   3  10      185.38      239.61      7.46 o 
 -12   4  10       57.72       51.34      7.38 o 
 -11   4  10      370.87      351.54      7.50 o 
 -10   4  10      504.73      472.49     20.02 o 
  -9   4  10       48.32       38.92      4.54 o 
  -8   4  10        8.07       17.39      4.26 o 
  -7   4  10     1954.54     1810.25      9.70 o 
  -6   4  10      795.55      783.10     56.54 o 
  -5   4  10     5193.23     4979.54    404.09 o 
  -4   4  10     3141.08     3174.85    282.11 o 
  -3   4  10      243.05      221.41      6.33 o 
  -2   4  10     1025.21     1074.48     33.21 o 
  -1   4  10       88.70       91.59      2.75 o 
   0   4  10      606.49      572.05     20.12 o 
   1   4  10     1159.18     1141.15     42.99 o 
   2   4  10       18.61       17.45      1.78 o 
   3   4  10       66.65       73.48      2.97 o 
   4   4  10     1584.66     1680.53     15.44 o 
   6   4  10     6127.19     5897.32     16.47 o 
   7   4  10      611.69      690.57     15.06 o 
   8   4  10      687.81      772.04      8.01 o 
   9   4  10        9.55       -6.48      6.48 o 
 -11   5  10        4.87       23.39      8.78 o 
 -10   5  10      278.05      287.29     15.99 o 
  -9   5  10       32.11       38.63      6.38 o 
  -8   5  10      277.97      276.77     38.29 o 
  -7   5  10      342.35      310.93     24.36 o 
  -6   5  10     2044.63     2135.41    157.71 o 
  -5   5  10     1066.94     1080.73     22.90 o 
  -4   5  10      171.31      172.32      3.60 o 
  -3   5  10       96.14      100.21      7.03 o 
  -2   5  10     1590.72     1494.19      7.74 o 
  -1   5  10     2592.57     2585.61     48.25 o 
   0   5  10       77.39       83.93      2.24 o 
   1   5  10      105.87      126.40      3.15 o 
   2   5  10       52.16       31.86      2.25 o 
   3   5  10      443.41      421.31     26.39 o 
   4   5  10      143.04      120.74     28.46 o 
   6   5  10     1030.02     1108.33     15.56 o 
   7   5  10      328.07      333.79      6.93 o 
   8   5  10       64.02      113.62      6.65 o 
   9   5  10       96.91      105.69      6.43 o 
 -11   6  10     1526.46     1530.07     47.66 o 
 -10   6  10       16.51       20.29     11.16 o 
  -9   6  10      636.13      602.25     48.66 o 
  -8   6  10       47.08       71.23     20.09 o 
  -7   6  10     1246.94     1233.72     44.61 o 
  -6   6  10      134.14      143.19      4.30 o 
  -5   6  10       58.60       59.74      5.08 o 
  -4   6  10      121.20      120.26      3.71 o 
  -3   6  10     3803.81     3815.36     26.50 o 
  -2   6  10      947.57     1027.36     17.87 o 
  -1   6  10      607.77      626.01      4.30 o 
   0   6  10      634.74      681.34      9.23 o 
   1   6  10     1282.65     1350.32     53.14 o 
   2   6  10      184.68      180.71      7.76 o 
   3   6  10     1581.76     1532.15    100.89 o 
   4   6  10     4466.06     2908.72    865.09 o 
   6   6  10     1720.67     1979.49     17.19 o 
   7   6  10      624.09      681.22      7.69 o 
   8   6  10      347.82      400.32      7.86 o 
 -10   7  10      329.85      362.22     15.29 o 
  -9   7  10     1952.37     1709.13    179.84 o 
  -8   7  10     1333.86     1341.88     62.14 o 
  -7   7  10      279.82      283.38     14.07 o 
  -6   7  10      152.20      141.44      4.33 o 
  -5   7  10       94.66       88.67      6.04 o 
  -4   7  10     1506.07     1560.59     11.84 o 
  -3   7  10      160.20      165.18      5.39 o 
  -2   7  10     2569.87     2661.31     34.48 o 
  -1   7  10      479.82      491.71      9.83 o 
   0   7  10     1783.82     1809.07     39.13 o 
   1   7  10        0.06        6.48      2.36 o 
   2   7  10     3791.19     4001.55     68.88 o 
   3   7  10      565.71      574.60     57.97 o 
   4   7  10      460.04      476.22      6.73 o 
   5   7  10      817.36      917.25      8.21 o 
   6   7  10      150.17      167.24      5.90 o 
   7   7  10      817.92      901.24     15.43 o 
  -9   8  10       33.86       61.58      6.70 o 
  -8   8  10      593.36      584.85     18.92 o 
  -7   8  10        2.74       -6.16      6.16 o 
  -6   8  10      174.09      177.50      4.72 o 
  -5   8  10     1952.86     2004.62     51.72 o 
  -4   8  10       72.70       90.17      8.76 o 
  -3   8  10     2159.53     2176.86      8.81 o 
  -2   8  10      934.37      975.32     10.19 o 
  -1   8  10      783.98      832.40      8.29 o 
   0   8  10        0.72        1.40     11.28 o 
   1   8  10     1058.08     1150.04     41.64 o 
   2   8  10      196.15      205.33      8.71 o 
   3   8  10     1024.36     1069.51     50.88 o 
   4   8  10      110.88       90.95      5.46 o 
   5   8  10      339.40      419.77      7.52 o 
   6   8  10     1724.05     1984.29     12.34 o 
  -8   9  10        2.67       -6.88      6.88 o 
  -7   9  10      207.37      215.28      9.22 o 
  -6   9  10     1563.04     1534.43      8.35 o 
  -5   9  10       81.60       49.05     13.64 o 
  -4   9  10     3176.84     3299.26     14.10 o 
  -3   9  10      737.95      780.74     18.01 o 
  -2   9  10     1149.10     1177.47      5.64 o 
  -1   9  10       62.07       72.19      3.31 o 
   0   9  10     1055.13     1186.40     21.13 o 
   1   9  10       64.55       72.87      2.86 o 
   2   9  10      176.51      184.92      4.97 o 
   3   9  10      585.96      655.64      7.36 o 
   4   9  10      524.29      616.18      7.18 o 
  -6  10  10     1296.37     1281.80     20.48 o 
  -5  10  10     2415.64     2555.83     14.84 o 
  -4  10  10       10.58       16.85      7.07 o 
  -3  10  10      222.88      240.10      6.77 o 
  -2  10  10       77.63       75.89      3.93 o 
  -1  10  10      228.79      243.76      4.14 o 
   0  10  10      263.06      254.74      5.72 o 
   1  10  10      388.02      433.20     10.86 o 
   2  10  10      228.57      221.84     22.74 o 
  -3  11  10       25.40       26.68      6.00 o 
  -2  11  10      172.34      193.13     10.20 o 
  -1  11  10       49.16       50.25      3.76 o 
  -3 -13  11       79.18       81.43     18.69 o 
  -2 -13  11     1130.31     1123.41     41.51 o 
  -1 -13  11       13.16       32.79     39.76 o 
   0 -13  11      582.47      546.64     76.34 o 
   1 -13  11       71.22       83.65      7.61 o 
   2 -13  11      658.07      634.53      9.49 o 
   3 -13  11      350.75      345.03      7.41 o 
   4 -13  11       90.56      104.05      4.77 o 
  -5 -12  11     2424.60     2645.13     15.20 o 
  -4 -12  11       88.65      101.69      6.37 o 
  -3 -12  11     1852.65     1959.68     29.83 o 
  -2 -12  11      155.71      161.84      6.94 o 
  -1 -12  11      567.26      612.93     30.70 o 
   0 -12  11      638.64      705.59     29.25 o 
   1 -12  11      938.91      940.62    114.31 o 
   2 -12  11      113.89      106.35     14.31 o 
   3 -12  11        2.52        3.87     10.01 o 
   4 -12  11       66.38       71.61      8.33 o 
   5 -12  11     1324.11     1312.07      9.68 o 
   6 -12  11     1322.80     1263.75      9.45 o 
  -7 -11  11     1245.60     1399.45     90.25 o 
  -6 -11  11      585.32      656.12     10.02 o 
  -5 -11  11      229.86      236.22     19.36 o 
  -4 -11  11      515.05      522.39     22.86 o 
  -3 -11  11        9.11        1.63      6.03 o 
  -2 -11  11      293.10      299.52      5.31 o 
  -1 -11  11      650.05      661.69     42.60 o 
   0 -11  11        3.27        2.60      4.48 o 
   1 -11  11        1.50       11.15      5.08 o 
   2 -11  11      123.70      124.61      4.32 o 
   3 -11  11      227.47      222.92     11.68 o 
   4 -11  11     2460.62     2483.14     11.62 o 
   5 -11  11      682.71      558.22      7.64 o 
   6 -11  11      542.68      501.90     13.23 o 
  -8 -10  11     1762.57     1985.34     14.18 o 
  -7 -10  11      449.68      510.59      9.80 o 
  -6 -10  11      441.80      454.51      8.61 o 
  -5 -10  11      792.05      804.28     38.83 o 
  -4 -10  11      208.60      238.22     11.72 o 
  -3 -10  11        1.17        1.93      7.93 o 
  -2 -10  11       17.13       18.43      6.02 o 
  -1 -10  11       42.42       30.16     11.83 o 
   0 -10  11      493.13      544.30      5.82 o 
   1 -10  11      445.50      438.63     11.52 o 
   2 -10  11     2556.19     2586.82     61.69 o 
   3 -10  11     3074.86     3105.20     80.43 o 
   4 -10  11       30.11       29.17     11.98 o 
   5 -10  11     3160.62     3176.23     15.81 o 
   6 -10  11      486.61      487.58      6.31 o 
   7 -10  11       29.50       51.91      9.31 o 
   8 -10  11       26.03       41.51      4.06 o 
  -9  -9  11     2431.35     2892.13     16.88 o 
  -8  -9  11       63.97       91.69      9.07 o 
  -7  -9  11     2023.16     1856.49     11.87 o 
  -6  -9  11      529.93      541.62      8.61 o 
  -5  -9  11       25.57       28.76      6.45 o 
  -4  -9  11      514.06      529.59      7.54 o 
  -3  -9  11        3.29       12.17      6.71 o 
  -2  -9  11      711.60      674.03      5.87 o 
  -1  -9  11      196.32      135.38     33.30 o 
   0  -9  11       26.25       20.53      2.87 o 
   1  -9  11     3610.79     3543.56    178.06 o 
   2  -9  11     2059.70     1994.85     47.55 o 
   3  -9  11      714.67      623.45     85.61 o 
   4  -9  11     1385.78     1337.35     53.14 o 
   5  -9  11        1.50        5.68      2.58 o 
   6  -9  11       34.62       33.83      2.74 o 
   7  -9  11      251.67      179.92      4.47 o 
   8  -9  11       99.42       81.42      3.90 o 
   9  -9  11        6.95       11.54      3.42 o 
 -10  -8  11      834.26      994.54     12.00 o 
  -9  -8  11      604.69      622.81     10.88 o 
  -8  -8  11     2000.68     1759.93    231.05 o 
  -7  -8  11        2.81        8.18      5.34 o 
  -6  -8  11      195.86      186.85     36.74 o 
  -5  -8  11      948.83      834.38    127.82 o 
  -4  -8  11      363.68      376.86      6.83 o 
  -3  -8  11     1718.31     1637.94      9.23 o 
  -2  -8  11      352.25      321.82     24.13 o 
  -1  -8  11      424.14      366.13     42.16 o 
   0  -8  11     4934.83     4888.77    135.68 o 
   1  -8  11     1770.39     1790.96     61.88 o 
   2  -8  11     2497.81     2553.68     38.11 o 
   3  -8  11     2447.29     2327.04     39.10 o 
   4  -8  11      106.08      109.27      7.03 o 
   5  -8  11        0.86        1.98      1.99 o 
   6  -8  11      162.74      147.46      4.07 o 
   7  -8  11      428.76      415.24      3.44 o 
   8  -8  11      854.81      853.77     12.82 o 
   9  -8  11      243.01      176.03     14.44 o 
 -10  -7  11      283.23      241.98     49.06 o 
  -9  -7  11     1023.06      992.92    155.53 o 
  -8  -7  11      179.52      171.86     25.59 o 
  -7  -7  11      660.96      606.39     43.13 o 
  -6  -7  11       56.26       84.15      6.99 o 
  -5  -7  11     1701.71     1905.32      9.92 o 
  -4  -7  11      979.02     1106.23      8.06 o 
  -3  -7  11      631.70      643.49      6.42 o 
  -2  -7  11        0.29        9.15      1.75 o 
  -1  -7  11     3208.23     3312.21    134.59 o 
   0  -7  11     1224.48     1170.11     22.28 o 
   1  -7  11     4669.71     4643.12    137.38 o 
   2  -7  11     4169.93     3991.25     64.64 o 
   3  -7  11        0.04        3.41      3.53 o 
   4  -7  11      105.82      105.94      4.86 o 
   5  -7  11      149.78      135.45      5.41 o 
   6  -7  11      788.27      797.10      4.67 o 
   7  -7  11       57.41       75.11      3.35 o 
   8  -7  11      776.32      799.48     32.94 o 
   9  -7  11      173.14      132.87      5.26 o 
  10  -7  11     2801.61     2909.97     11.22 o 
 -11  -6  11      826.54      815.62     72.14 o 
 -10  -6  11     1043.22     1062.75    153.10 o 
  -9  -6  11      175.01      166.04     37.40 o 
  -8  -6  11        0.51        0.86      2.88 o 
  -7  -6  11      865.83      919.79      9.47 o 
  -6  -6  11     2145.34     2125.61     10.22 o 
  -5  -6  11      172.60      187.35      6.71 o 
  -4  -6  11      293.85      261.06      5.79 o 
  -3  -6  11      344.87      381.98      5.67 o 
  -2  -6  11     1916.86     2033.34      8.11 o 
  -1  -6  11      122.20      145.37     12.26 o 
   0  -6  11     5251.18     5298.69    141.30 o 
   1  -6  11     4664.76     4659.45     44.04 o 
   2  -6  11      339.96      340.39      5.20 o 
   3  -6  11      779.13      751.62     14.11 o 
   4  -6  11       53.47       56.32      3.72 o 
   5  -6  11      402.08      439.95      6.62 o 
   6  -6  11      100.48      100.86      2.18 o 
   7  -6  11      114.92       99.67      4.10 o 
   8  -6  11       60.79       62.71      2.79 o 
   9  -6  11     1278.73     1333.82      7.75 o 
  10  -6  11      394.92      415.20      7.11 o 
 -11  -5  11       21.25       28.51      7.03 o 
 -10  -5  11        0.09        0.87      3.90 o 
  -9  -5  11      101.84      114.29     18.06 o 
  -8  -5  11     1455.43     1502.35    165.92 o 
  -7  -5  11     2728.44     2747.53    268.08 o 
  -6  -5  11       50.99       66.82     15.35 o 
  -5  -5  11     1366.84     1313.61     89.73 o 
  -4  -5  11     1027.87     1044.86      7.01 o 
  -3  -5  11      843.41      887.90     11.42 o 
  -2  -5  11      838.55      862.90      5.97 o 
  -1  -5  11      901.44      964.26     10.30 o 
   0  -5  11        8.49       13.77      3.74 o 
   1  -5  11      146.96      109.85      2.46 o 
   2  -5  11      897.84      856.85     16.35 o 
   3  -5  11     3892.00     3915.95    168.05 o 
   4  -5  11     2731.64     2760.59     54.96 o 
   5  -5  11       13.01       11.08      4.38 o 
   6  -5  11      786.15      761.19     14.51 o 
   7  -5  11      532.69      518.66     23.05 o 
   8  -5  11       97.13       95.86      5.11 o 
   9  -5  11      776.66      785.92      6.92 o 
  10  -5  11     1306.37     1399.67      9.33 o 
 -11  -4  11      106.25      113.14      4.86 o 
 -10  -4  11      227.29      249.85      5.60 o 
  -9  -4  11     2961.20     3029.89    159.77 o 
  -8  -4  11     2498.18     2536.51    163.24 o 
  -7  -4  11     1785.76     1805.92    160.30 o 
  -6  -4  11     3167.50     2959.70    324.73 o 
  -4  -4  11        0.22        3.69      5.08 o 
  -3  -4  11     1227.29     1161.46     38.68 o 
  -2  -4  11      755.95      780.51      5.48 o 
   0  -4  11      936.09      978.20      5.48 o 
   1  -4  11     1478.04     1524.43     59.55 o 
   2  -4  11     8287.53     7913.95    115.14 o 
   3  -4  11     1590.61     1710.97     28.21 o 
   4  -4  11     4086.14     4068.88     86.47 o 
   5  -4  11      627.39      652.52     20.72 o 
   6  -4  11      861.21      880.80     23.90 o 
   7  -4  11      214.90      243.58      5.11 o 
   8  -4  11     3373.99     3587.65     12.44 o 
   9  -4  11      625.90      632.66      6.76 o 
  10  -4  11        4.23        6.35      5.62 o 
 -12  -3  11      171.81      196.87      4.05 o 
 -11  -3  11       77.53       89.65     11.19 o 
 -10  -3  11     3927.70     4120.95    127.16 o 
  -9  -3  11     1686.29     1719.59     25.86 o 
  -8  -3  11     3502.72     3492.45     23.30 o 
  -7  -3  11     1514.03     1502.40    101.52 o 
  -6  -3  11     1728.25     1693.50    130.84 o 
  -5  -3  11        2.31        9.49      3.48 o 
  -4  -3  11     3301.96     3187.12    323.21 o 
  -3  -3  11       51.42       45.48      3.90 o 
  -2  -3  11       66.35       86.53      5.35 o 
  -1  -3  11      243.86      249.67      4.39 o 
   0  -3  11     3966.29     2480.33      6.97 o 
   1  -3  11     6900.77     7047.41     85.58 o 
   2  -3  11       22.69       35.88      2.31 o 
   3  -3  11     6606.81     6832.16    105.85 o 
   4  -3  11       18.25       16.83      1.61 o 
   5  -3  11     2208.43     2064.71     48.05 o 
   6  -3  11      906.61      837.68     21.57 o 
   7  -3  11     2287.01     1803.55    215.01 o 
   8  -3  11      121.81      135.79      5.65 o 
   9  -3  11     1224.22     1293.86      8.09 o 
  10  -3  11        2.95       12.02      5.92 o 
 -12  -2  11       97.49       87.31      4.65 o 
 -11  -2  11     1883.91     2086.04     54.77 o 
 -10  -2  11       45.78       45.20      7.93 o 
  -9  -2  11     2550.16     2797.73     40.24 o 
  -8  -2  11      985.64      942.51     13.17 o 
  -7  -2  11      247.54      285.65      4.65 o 
  -6  -2  11      316.15      312.44     16.99 o 
  -5  -2  11      546.04      548.80     26.75 o 
  -4  -2  11      270.63      274.27     22.44 o 
  -3  -2  11      455.53      426.65     17.86 o 
  -2  -2  11      296.06      300.44     30.18 o 
  -1  -2  11     2116.26     2282.30      7.88 o 
   0  -2  11     2111.19     2099.31    173.34 o 
   1  -2  11      144.15      189.83      3.70 o 
   2  -2  11     5476.86     5772.02    188.77 o 
   3  -2  11      756.47      840.23     40.08 o 
   4  -2  11      633.53      641.47     20.65 o 
   5  -2  11       93.30       86.10      9.99 o 
   6  -2  11     1662.96     1764.12      7.78 o 
   7  -2  11      612.81      667.76      6.03 o 
   8  -2  11      137.08      150.59      5.73 o 
   9  -2  11       43.13       47.70      5.95 o 
  10  -2  11     1666.21     1781.40     10.77 o 
 -12  -1  11      539.77      600.90     12.05 o 
 -11  -1  11        0.34       -4.08      9.03 o 
 -10  -1  11     1900.31     2020.56     74.39 o 
  -9  -1  11      974.33      979.04     31.27 o 
  -8  -1  11       36.68       41.07      4.88 o 
  -7  -1  11        1.23       24.90      4.19 o 
  -6  -1  11      179.12      177.81     10.36 o 
  -5  -1  11     1026.03      987.54      6.39 o 
  -4  -1  11        8.03       10.99      6.83 o 
  -3  -1  11       13.69       30.17      8.49 o 
  -2  -1  11     2281.33     2163.14     72.52 o 
  -1  -1  11     5720.68     5603.98    152.96 o 
   0  -1  11     1046.67     1017.83      3.28 o 
   1  -1  11    10980.34    10755.70     13.52 o 
   2  -1  11      123.63      132.77      9.62 o 
   3  -1  11     3354.39     3077.53    154.34 o 
   4  -1  11       15.92       15.16      1.63 o 
   5  -1  11      378.33      435.51      5.57 o 
   6  -1  11      448.89      460.38      5.88 o 
   8  -1  11      226.96      272.71      5.84 o 
   9  -1  11     2457.83     2760.53     11.51 o 
  10  -1  11       88.61      111.56      7.37 o 
 -12   0  11      532.79      573.46     10.39 o 
 -11   0  11     2115.89     2222.50     23.57 o 
 -10   0  11      292.99      295.22     23.31 o 
  -9   0  11        1.02        2.39      8.61 o 
  -8   0  11       14.34       24.71     13.04 o 
  -7   0  11      192.39      226.77      4.63 o 
  -6   0  11       40.95       56.96     10.16 o 
  -5   0  11     1939.39     1913.65     35.73 o 
  -4   0  11      302.99      269.09      5.57 o 
  -3   0  11     8971.22     8631.47    368.81 o 
  -2   0  11      114.24       97.79     10.35 o 
  -1   0  11     6481.38     6200.14    203.88 o 
   0   0  11     5605.44     5532.20      9.13 o 
   1   0  11      127.63      112.50      1.86 o 
   2   0  11      868.38      839.50     37.01 o 
   3   0  11       63.86       55.56     14.54 o 
   4   0  11      108.20       88.50      3.37 o 
   5   0  11       63.34       99.62      5.49 o 
   6   0  11      149.43      129.99      5.14 o 
   7   0  11      487.26      493.67      6.12 o 
   8   0  11      672.14      669.72      7.52 o 
   9   0  11      219.58      247.82      7.16 o 
  10   0  11     3594.53     3902.67     17.97 o 
 -12   1  11      494.89      567.25     18.00 o 
 -11   1  11      123.74      160.73     19.60 o 
 -10   1  11      144.74      166.02      6.65 o 
  -9   1  11        6.95       24.01      6.44 o 
  -8   1  11     1463.30     1530.68     33.37 o 
  -7   1  11      504.64      488.76      9.96 o 
  -6   1  11      262.24      252.95      4.06 o 
  -5   1  11      188.55      196.63      3.89 o 
  -4   1  11     2031.94     1962.77      8.29 o 
  -3   1  11      281.21      266.07      4.78 o 
  -2   1  11     5123.58     4912.00     62.53 o 
  -1   1  11        3.13        4.25      8.67 o 
   0   1  11       68.59       89.63      3.83 o 
   1   1  11      111.18      134.13      2.60 o 
   2   1  11      334.16      326.94      2.31 o 
   3   1  11      859.29      815.80     28.46 o 
   4   1  11      323.40      303.36      5.58 o 
   5   1  11      425.19      425.95      6.62 o 
   6   1  11      429.93      486.39      6.84 o 
   7   1  11     1380.34     1443.62      8.93 o 
   8   1  11     1611.07     1673.20     10.56 o 
   9   1  11     3558.86     3878.00     15.65 o 
  10   1  11       72.65       84.97      7.59 o 
 -12   2  11      107.28      127.69     19.31 o 
 -11   2  11      225.49      245.58      6.02 o 
 -10   2  11      563.75      590.81      6.38 o 
  -9   2  11     2323.58     2447.18     11.70 o 
  -8   2  11       15.58       24.48     14.13 o 
  -7   2  11     2809.08     2775.01     30.17 o 
  -6   2  11      111.36      119.96     15.25 o 
  -5   2  11     3451.74     3375.77     55.41 o 
  -4   2  11      783.40      769.56     30.39 o 
  -3   2  11     9459.23     9419.17    435.59 o 
  -2   2  11     1038.50     1070.84      5.67 o 
  -1   2  11      314.13      317.73      5.13 o 
   0   2  11      232.33      209.65     22.55 o 
   1   2  11     1414.97     1386.81     53.94 o 
   2   2  11     1834.77     1824.07      4.73 o 
   3   2  11      774.56      770.14     29.82 o 
   4   2  11      986.82     1010.81      7.98 o 
   5   2  11     1245.17     1359.67      8.52 o 
   6   2  11     2596.49     2634.75     11.70 o 
   7   2  11     2639.44     2812.78     13.37 o 
   8   2  11     3181.96     3265.17     13.29 o 
   9   2  11      212.76      230.80      7.96 o 
 -11   3  11      821.14      860.35     30.06 o 
 -10   3  11     1680.94     1570.43     10.36 o 
  -9   3  11      369.34      386.02      7.14 o 
  -8   3  11     1401.57     1421.97     36.67 o 
  -7   3  11      295.13      293.10      4.65 o 
  -6   3  11      910.53      910.74     25.59 o 
  -5   3  11     1552.54     1519.54     16.19 o 
  -4   3  11     2995.75     2913.84     68.33 o 
  -3   3  11      135.76      121.39     15.05 o 
  -2   3  11     1394.80     1356.88     13.38 o 
  -1   3  11     1040.42      970.26      5.63 o 
   0   3  11      382.28      398.30     12.26 o 
   1   3  11      863.75      805.57     59.43 o 
   2   3  11     1014.77      956.76     50.13 o 
   3   3  11     1405.20     1285.22      8.30 o 
   4   3  11      939.85      940.01      7.27 o 
   5   3  11      162.09      206.12      7.42 o 
   6   3  11     4397.32     4473.72     16.15 o 
   7   3  11     3133.29     3236.22     21.46 o 
   8   3  11     1057.83     1204.66      9.39 o 
   9   3  11      596.32      728.32      8.42 o 
 -11   4  11      211.85      254.34      7.41 o 
 -10   4  11      851.83      864.17     39.88 o 
  -9   4  11      791.72      766.76     34.13 o 
  -8   4  11      231.85      225.84     24.21 o 
  -7   4  11       15.87       19.95      7.70 o 
  -6   4  11     1291.12     1245.74     87.83 o 
  -5   4  11     1999.87     1844.93    130.60 o 
  -4   4  11      322.90      331.55      5.16 o 
  -3   4  11     1180.56     1147.02     28.97 o 
  -2   4  11      648.48      653.20      6.18 o 
  -1   4  11     1506.08     1488.00      7.94 o 
   0   4  11      833.14      853.81     45.69 o 
   1   4  11     1684.74     1517.75    174.78 o 
   2   4  11      644.95      635.22     59.94 o 
   3   4  11      261.12      226.66     23.35 o 
   6   4  11      325.87      370.88     14.51 o 
   7   4  11      608.06      607.71      7.74 o 
   8   4  11      191.08      236.50      7.23 o 
 -11   5  11     1285.45     1293.46     50.45 o 
 -10   5  11      460.08      496.16     42.63 o 
  -9   5  11       36.52       48.77     10.58 o 
  -8   5  11        0.05       -2.35      8.42 o 
  -7   5  11      141.49      130.21      5.60 o 
  -6   5  11      134.77      124.73     20.91 o 
  -5   5  11        9.80       10.51      7.83 o 
  -4   5  11       15.39       19.98      3.67 o 
  -3   5  11     2379.55     2387.64     97.43 o 
  -2   5  11     3147.89     3308.86     77.35 o 
  -1   5  11       21.67       28.30      3.68 o 
   0   5  11     2649.18     2623.10      8.50 o 
   1   5  11      391.38      317.92      3.28 o 
   2   5  11      604.62      512.74      3.18 o 
   3   5  11       69.56       56.90      5.43 o 
   4   5  11     1587.86     1587.14      8.78 o 
   6   5  11      848.45     1012.12     15.56 o 
   7   5  11      714.17      850.53      8.18 o 
   8   5  11      277.11      353.24      7.34 o 
 -10   6  11      268.48      267.84     11.15 o 
  -9   6  11      112.94       81.31      7.08 o 
  -8   6  11      370.29      392.97     41.87 o 
  -7   6  11      150.45      152.93     11.11 o 
  -6   6  11        0.48        7.73      7.28 o 
  -5   6  11      127.50      122.61     14.00 o 
  -4   6  11     2565.78     2631.53     88.68 o 
  -3   6  11       23.89       41.43      9.08 o 
  -2   6  11     2694.40     2821.67      7.17 o 
  -1   6  11     3336.55     3641.23     80.67 o 
   0   6  11      346.74      380.29      6.71 o 
   1   6  11      914.48      912.32      5.28 o 
   2   6  11      594.07      596.59     41.79 o 
   3   6  11      827.75      786.03     67.76 o 
   4   6  11      407.90      382.75      6.94 o 
   5   6  11      791.92      816.10      8.58 o 
   6   6  11      502.59      594.30     14.07 o 
   7   6  11      884.89     1008.36      8.93 o 
  -9   7  11        0.46        7.63      9.90 o 
  -8   7  11     1139.14     1193.75     68.29 o 
  -7   7  11       19.39        9.35     10.63 o 
  -6   7  11        1.62       -3.19      4.39 o 
  -5   7  11     1396.32     1433.88      9.67 o 
  -4   7  11      366.10      385.97      4.68 o 
  -3   7  11     2745.17     2783.63     80.15 o 
  -2   7  11     1766.23     1809.10     12.93 o 
  -1   7  11      402.15      398.81      3.71 o 
   0   7  11      361.62      362.33      3.35 o 
   1   7  11      705.59      704.81     44.09 o 
   2   7  11       16.83        7.67      2.19 o 
   3   7  11      568.95      653.73      8.14 o 
   4   7  11       39.59       39.44      5.87 o 
   5   7  11       35.23       61.16      6.94 o 
   6   7  11     1042.02     1093.16      9.01 o 
  -8   8  11       74.29       87.78      7.12 o 
  -7   8  11       60.50       69.72      5.18 o 
  -6   8  11      992.60     1007.34      6.50 o 
  -5   8  11      135.34      154.77      7.67 o 
  -4   8  11     2926.99     3113.84     26.65 o 
  -3   8  11     2213.92     2325.52     27.42 o 
  -2   8  11      777.25      796.63     26.38 o 
  -1   8  11     1385.03     1387.15     47.04 o 
   0   8  11       29.71       32.78      2.75 o 
   1   8  11      101.04      100.95      9.28 o 
   2   8  11      538.48      479.88     67.36 o 
   3   8  11       43.16       70.54      6.04 o 
   4   8  11      174.82      193.94      6.80 o 
  -6   9  11      105.09      104.70      5.52 o 
  -5   9  11     2807.03     2828.21     55.82 o 
  -4   9  11      445.76      466.47      5.68 o 
  -3   9  11     1300.25     1285.52     11.84 o 
  -2   9  11      900.49      874.26      5.70 o 
  -1   9  11       16.54       14.75      3.30 o 
   0   9  11      114.43       97.05      3.26 o 
   1   9  11      119.57      106.93      4.42 o 
   2   9  11        4.38        8.72      5.64 o 
   3   9  11        6.09        1.35      5.91 o 
  -4  10  11      197.55      246.99      5.86 o 
  -3  10  11      189.21      201.08      6.78 o 
  -2  10  11        4.48        8.38      6.59 o 
  -1  10  11      227.28      213.11     17.90 o 
   0  10  11        8.02       12.77      9.04 o 
  -1 -13  12       90.81       88.40      7.94 o 
   0 -13  12      227.98      261.32      5.64 o 
   1 -13  12       44.28       52.75      6.56 o 
  -4 -12  12     1105.47     1174.36     35.84 o 
  -3 -12  12      129.71      161.41      6.11 o 
  -2 -12  12       18.79       49.01     20.60 o 
  -1 -12  12       28.81       36.72      5.48 o 
   0 -12  12       52.15       56.63     20.99 o 
   1 -12  12      623.57      639.98     28.42 o 
   2 -12  12       56.52       62.97     22.76 o 
   3 -12  12       20.49       32.66      4.37 o 
   4 -12  12      636.52      585.91      8.47 o 
  -6 -11  12      402.08      457.06     27.42 o 
  -5 -11  12      607.89      698.47     38.06 o 
  -4 -11  12      848.44      790.91     15.71 o 
  -3 -11  12       93.37      109.57      6.04 o 
  -2 -11  12       45.93       70.23      9.79 o 
  -1 -11  12      961.83      952.66     77.01 o 
   0 -11  12      394.16      385.15      5.86 o 
   1 -11  12       89.21       97.17      4.30 o 
   2 -11  12        0.90        2.48     15.12 o 
   3 -11  12     2765.72     2849.11     42.90 o 
   4 -11  12      341.44      312.31      5.07 o 
   5 -11  12     1453.66     1454.98     18.15 o 
   6 -11  12     2084.78     2072.28     21.19 o 
  -7 -10  12     1085.29     1144.16     21.89 o 
  -6 -10  12      933.71     1049.19     10.54 o 
  -5 -10  12      237.45      248.93      5.70 o 
  -4 -10  12       29.31       28.21      5.46 o 
  -3 -10  12      808.33      815.40     29.62 o 
  -2 -10  12     1622.24     1677.56     50.40 o 
  -1 -10  12       11.24       25.57     12.01 o 
   0 -10  12      452.97      451.09     21.71 o 
   1 -10  12      801.74      841.20      5.39 o 
   2 -10  12     1257.79     1242.92     41.41 o 
   3 -10  12       89.50       89.91      4.29 o 
   4 -10  12     3755.49     3839.95    114.87 o 
   5 -10  12      692.28      644.17     11.11 o 
   6 -10  12        9.44       20.92      5.25 o 
   7 -10  12        2.71       16.12      5.77 o 
  -8  -9  12     1795.16      866.70     11.22 o 
  -7  -9  12       25.18       27.47      7.96 o 
  -6  -9  12       31.47       54.63      7.68 o 
  -5  -9  12       29.74       17.09      7.71 o 
  -4  -9  12     1163.10     1337.56     10.61 o 
  -3  -9  12     2187.17     2189.39     87.45 o 
  -2  -9  12       40.28       46.53      4.39 o 
  -1  -9  12      119.20      144.85      6.00 o 
   0  -9  12      288.31      256.25     17.24 o 
   1  -9  12      609.12      603.37     10.29 o 
   2  -9  12      940.46      876.13     66.33 o 
   3  -9  12     2694.95     2402.08    205.08 o 
   4  -9  12       23.97       27.09      3.48 o 
   5  -9  12      156.12      142.18      3.97 o 
   6  -9  12       45.55       57.22      9.51 o 
   7  -9  12      520.69      400.91     73.51 o 
   8  -9  12      902.86      827.27     29.54 o 
  -9  -8  12      671.11      606.24     10.85 o 
  -8  -8  12      158.07      170.55      8.40 o 
  -7  -8  12       45.20       45.80      7.18 o 
  -6  -8  12      179.69      141.14     29.36 o 
  -5  -8  12     2163.72     2377.69     12.78 o 
  -4  -8  12     3581.89     3780.33     15.16 o 
  -3  -8  12      378.13      348.56     28.28 o 
  -2  -8  12     2268.23     2090.90     93.83 o 
  -1  -8  12      399.26      369.80     15.46 o 
   0  -8  12      250.15      225.53      7.03 o 
   1  -8  12     1815.35     1756.73     65.21 o 
   2  -8  12     2191.70     2133.75     61.17 o 
   3  -8  12        1.00        1.78      6.64 o 
   4  -8  12       52.91       51.09      2.95 o 
   5  -8  12       54.79       51.01      5.41 o 
   6  -8  12     2961.11     3015.87      7.08 o 
   7  -8  12      678.48      704.92     33.50 o 
   8  -8  12     1050.54      938.69     29.38 o 
  -9  -7  12        9.23        3.97      7.75 o 
  -8  -7  12       28.54       31.58      2.75 o 
  -7  -7  12      440.81      463.32      8.65 o 
  -6  -7  12     4534.62     4705.65     17.02 o 
  -5  -7  12     1378.97     1387.32     10.25 o 
  -4  -7  12     1863.81     1944.42     10.92 o 
  -3  -7  12     1061.00     1094.90      7.89 o 
  -2  -7  12      539.10      567.36     25.96 o 
  -1  -7  12      281.21      253.43      7.38 o 
   0  -7  12     2204.37     2193.51     39.49 o 
   1  -7  12     1851.61     1807.15     50.95 o 
   2  -7  12        0.26        8.71      3.68 o 
   3  -7  12      386.87      355.32     33.14 o 
   4  -7  12      553.14      519.30      4.79 o 
   5  -7  12     2035.59     1942.46     27.99 o 
   6  -7  12        2.05        7.39      2.46 o 
   7  -7  12     2635.81     2545.23    132.97 o 
   8  -7  12      109.47      136.20      4.94 o 
   9  -7  12     1133.92     1194.84     13.34 o 
 -10  -6  12       32.39       34.07      6.47 o 
  -9  -6  12      108.38      100.83      3.80 o 
  -8  -6  12      979.70     1148.90     11.56 o 
  -6  -6  12        0.03       -7.36      7.36 o 
  -5  -6  12     2043.16     1964.45     10.47 o 
  -4  -6  12      358.21      352.88      6.23 o 
  -3  -6  12      190.61      217.22      5.73 o 
  -2  -6  12       71.68      100.37      5.70 o 
  -1  -6  12     1268.78     1288.86     30.37 o 
   0  -6  12     1287.00     1229.37     22.80 o 
   1  -6  12      116.49      117.44      3.00 o 
   2  -6  12      704.62      681.82     19.41 o 
   3  -6  12     1235.01     1203.37     16.19 o 
   4  -6  12     1781.79     1655.92     64.16 o 
   5  -6  12      111.26       91.96      2.50 o 
   6  -6  12     2618.86     2457.46     39.85 o 
   7  -6  12      454.96      390.18     18.55 o 
   8  -6  12      162.81      176.50      5.11 o 
   9  -6  12      334.49      366.39      6.34 o 
 -10  -5  12       52.68       64.57     14.10 o 
  -9  -5  12      942.26      978.83     79.32 o 
  -8  -5  12     2419.87     2398.23     79.98 o 
  -7  -5  12      348.02      351.24     22.47 o 
  -6  -5  12     2873.05     2915.09    283.37 o 
  -5  -5  12      415.51      425.59      6.93 o 
  -4  -5  12       12.60       49.07      6.13 o 
  -3  -5  12      491.60      496.34      5.82 o 
  -2  -5  12      259.15      270.99      5.14 o 
  -1  -5  12      615.19      623.91      5.41 o 
   0  -5  12      197.82      185.73      7.14 o 
   1  -5  12      591.87      528.82     19.78 o 
   2  -5  12     3837.21     4001.66     40.21 o 
   3  -5  12     4045.12     3953.73    104.36 o 
   4  -5  12      996.26      994.36     16.64 o 
   5  -5  12     3633.72     3600.24     56.30 o 
   6  -5  12        0.01        4.31      4.09 o 
   7  -5  12      287.01      287.34     16.34 o 
   8  -5  12      142.03      150.36      5.25 o 
   9  -5  12       34.19       41.68      5.56 o 
 -11  -4  12       89.88       87.91      4.87 o 
 -10  -4  12     1468.77     1599.31     45.35 o 
  -9  -4  12     1774.88     1801.30     54.49 o 
  -8  -4  12     1972.70     2019.71    113.73 o 
  -7  -4  12     4611.37     4480.92    226.27 o 
  -6  -4  12      416.71      367.02     17.95 o 
  -5  -4  12       18.97       34.95      7.42 o 
  -4  -4  12       61.89       59.01      4.68 o 
  -3  -4  12      128.49      124.42      8.75 o 
  -2  -4  12      215.26      229.65      5.17 o 
  -1  -4  12       75.43       78.95      4.28 o 
   0  -4  12      353.47      378.56      4.63 o 
   1  -4  12     6105.80     6191.04    137.10 o 
   2  -4  12      277.97      285.70      2.80 o 
   3  -4  12     8390.99     8309.06    240.59 o 
   4  -4  12     2512.22     2419.34     14.78 o 
   5  -4  12     1815.43     1770.72     42.25 o 
   6  -4  12        0.92        2.17      2.55 o 
   7  -4  12      582.11      600.27      5.93 o 
   8  -4  12       20.77       25.24      5.27 o 
   9  -4  12      156.53      146.89      5.84 o 
  10  -4  12        3.52       -0.03      5.97 o 
 -11  -3  12     1030.03     1079.24     20.00 o 
 -10  -3  12       43.56       37.52     12.77 o 
  -9  -3  12     3324.17     3530.70     71.34 o 
  -8  -3  12     2299.53     2291.99     97.11 o 
  -7  -3  12      194.95      187.32     10.75 o 
  -6  -3  12      616.08      513.09     47.03 o 
  -5  -3  12      149.63      190.35     12.52 o 
  -4  -3  12     2201.01     2168.08    204.45 o 
  -3  -3  12     1980.85     2150.36      9.28 o 
  -2  -3  12      119.47      125.87     11.90 o 
   0  -3  12     4600.36     4746.22     10.28 o 
   1  -3  12       20.01       29.97      2.80 o 
   2  -3  12     8857.90     9071.91    142.78 o 
   3  -3  12     1888.83     1876.09     13.75 o 
   4  -3  12      417.60      378.26     10.86 o 
   5  -3  12       78.30       71.73      1.74 o 
   6  -3  12      746.04      587.14     99.91 o 
   7  -3  12      888.93      920.23      6.89 o 
   8  -3  12      389.34      425.24      6.91 o 
   9  -3  12       63.10       50.47      6.16 o 
  10  -3  12      182.29      198.08      6.52 o 
 -11  -2  12        0.83       26.43     26.49 o 
 -10  -2  12     1815.22     1888.45     37.41 o 
  -9  -2  12      252.34      228.40      6.01 o 
  -8  -2  12       12.36        9.66      4.88 o 
  -7  -2  12       16.87        7.84     12.37 o 
  -6  -2  12      441.25      438.46     21.45 o 
  -5  -2  12     2482.09     2379.65    166.77 o 
  -4  -2  12     1497.42     1270.29      7.04 o 
  -3  -2  12      661.32      670.80     53.09 o 
  -2  -2  12     1303.60     1306.39     82.05 o 
  -1  -2  12     2319.68     2296.44    104.90 o 
   0  -2  12      811.85      827.63      5.28 o 
   1  -2  12     7221.30     7377.77     29.35 o 
   2  -2  12     1830.67     1819.70     13.41 o 
   3  -2  12     1803.29     1724.00     10.59 o 
   4  -2  12      286.30      288.17     15.85 o 
   5  -2  12       11.80       13.62      5.40 o 
   6  -2  12     1042.69     1066.94      7.02 o 
   7  -2  12        2.47       14.42      5.13 o 
   8  -2  12      678.58      723.40      7.28 o 
   9  -2  12     1369.49     1137.35      8.47 o 
  10  -2  12      370.81      439.84      7.94 o 
 -11  -1  12     1462.82     1665.34      9.74 o 
 -10  -1  12      498.17      503.76      6.61 o 
  -9  -1  12       19.84       38.65      6.77 o 
  -8  -1  12      542.68      511.97      7.45 o 
  -7  -1  12     2064.30     2160.64     27.69 o 
  -6  -1  12      855.24      826.78     31.71 o 
  -5  -1  12      433.20      419.58     10.78 o 
  -4  -1  12      236.72      234.73      4.07 o 
  -3  -1  12        0.91        8.42      4.83 o 
  -2  -1  12     2577.20     2369.25    126.12 o 
  -1  -1  12     1547.02     1578.77      6.41 o 
   0  -1  12     8923.55     8700.37     36.84 o 
   1  -1  12      715.34      730.31      7.51 o 
   2  -1  12     3217.84     3086.58    108.48 o 
   3  -1  12      927.54      920.03      9.43 o 
   4  -1  12      616.29      558.79     16.53 o 
   5  -1  12      198.36      180.99      5.40 o 
   6  -1  12       88.71       64.87     10.56 o 
   8  -1  12      596.68      688.55      7.28 o 
   9  -1  12      131.41      154.07      7.25 o 
 -11   0  12       83.79      112.44     29.06 o 
 -10   0  12       68.11      101.20      8.59 o 
  -9   0  12      497.14      495.95     16.61 o 
  -8   0  12     2353.27     2297.08     76.67 o 
  -7   0  12       89.50      102.27      8.86 o 
  -6   0  12      759.84      740.60      9.56 o 
  -5   0  12      246.04      277.22      8.57 o 
  -4   0  12      375.56      351.45      5.59 o 
  -3   0  12      118.92      105.31      8.06 o 
  -2   0  12     2056.87     1865.52     98.00 o 
  -1   0  12     2944.59     2827.64     80.25 o 
   0   0  12     1427.81     1334.89     10.17 o 
   1   0  12     1101.81     1060.55     24.05 o 
   2   0  12      127.21      142.53     11.36 o 
   3   0  12     1425.69     1388.91     16.64 o 
   4   0  12      324.39      264.31     11.33 o 
   5   0  12      376.54      439.05      6.54 o 
   6   0  12       36.10       34.73      5.12 o 
   7   0  12      397.55      426.40      6.99 o 
   8   0  12      223.50      261.86      7.02 o 
   9   0  12     2449.88     2801.49     14.35 o 
 -11   1  12       67.38       90.00      5.84 o 
 -10   1  12      155.45      143.46      6.17 o 
  -9   1  12     3269.23     3416.11     15.34 o 
  -8   1  12      232.94      269.83     23.10 o 
  -7   1  12     2267.60     2379.72     48.78 o 
  -6   1  12      630.16      659.03      4.87 o 
  -5   1  12      714.07      722.00     26.23 o 
  -4   1  12        6.91       -3.46      3.46 o 
  -3   1  12     3171.52     3072.52     76.10 o 
  -2   1  12       36.25       48.91     13.38 o 
  -1   1  12        2.47       13.81      2.29 o 
   0   1  12      334.22      284.98     11.97 o 
   1   1  12     1964.97     1854.02     61.62 o 
   2   1  12     4297.87     4201.22     56.03 o 
   3   1  12      738.40      691.83     33.37 o 
   4   1  12     4710.13     4655.88     14.78 o 
   5   1  12       68.74       85.26      6.22 o 
   6   1  12     1242.88     1241.07      8.39 o 
   7   1  12      368.07      382.43      7.17 o 
   8   1  12     1569.74     1608.96     11.20 o 
   9   1  12       18.55       26.12     14.49 o 
 -11   2  12      214.83      218.74      6.26 o 
 -10   2  12     3082.22     3352.84     39.86 o 
  -9   2  12       68.29       95.09      6.35 o 
  -8   2  12     5319.06     5734.89     18.99 o 
  -7   2  12      247.89      250.03     12.87 o 
  -6   2  12     1376.63     1385.36     14.31 o 
  -5   2  12      334.93      340.16     12.32 o 
  -4   2  12     1048.87     1045.67     49.34 o 
  -3   2  12        6.96       13.59      4.55 o 
  -2   2  12     1169.30     1081.38     20.99 o 
  -1   2  12      531.16      491.81      4.80 o 
   0   2  12     1719.65     1654.01     94.67 o 
   1   2  12     2090.80     2022.58     75.51 o 
   2   2  12     2019.33     2088.16     35.66 o 
   3   2  12     5911.32     6080.63     18.01 o 
   4   2  12      580.85      571.68      6.86 o 
   5   2  12     1282.25     1397.66      9.78 o 
   6   2  12     1130.27     1176.54      9.40 o 
   7   2  12     2083.62     2204.21     11.93 o 
   8   2  12      621.02      664.82     15.78 o 
 -11   3  12      484.33      452.91     12.70 o 
 -10   3  12     1015.53      997.07     68.79 o 
  -9   3  12     2933.77     3062.59     73.10 o 
  -8   3  12       27.75       35.10      7.34 o 
  -7   3  12      626.48      626.44      5.28 o 
  -6   3  12      248.73      246.12      8.48 o 
  -5   3  12      459.82      472.27     16.20 o 
  -4   3  12        8.01       21.76     14.13 o 
  -3   3  12      924.24      889.44     68.53 o 
  -2   3  12      703.26      618.90     16.49 o 
  -1   3  12      498.10      492.61      3.91 o 
   0   3  12      688.20      607.39     19.25 o 
   1   3  12     3214.33     2759.57      6.78 o 
   2   3  12     4420.94     4262.17    178.80 o 
   3   3  12      375.30      310.10     12.52 o 
   4   3  12      263.43      266.33      6.21 o 
   5   3  12     1430.45     1619.33     10.67 o 
   6   3  12       72.69       86.17      7.55 o 
   7   3  12      795.53      863.97     15.55 o 
   8   3  12      343.01      412.19      7.93 o 
 -10   4  12      985.57     1017.04     69.12 o 
  -9   4  12       58.95       42.46      5.71 o 
  -8   4  12       30.05       56.01      4.69 o 
  -7   4  12        6.61       17.74      4.27 o 
  -6   4  12       20.08       32.63     14.85 o 
  -5   4  12      763.25      703.27     26.76 o 
  -4   4  12       17.21       27.42      3.30 o 
  -3   4  12       37.74       54.58      3.08 o 
  -2   4  12     1452.17     1411.47      5.58 o 
  -1   4  12      370.70      344.04      3.12 o 
   0   4  12     2203.88     2229.32     72.34 o 
   1   4  12     3033.57     2853.93    179.16 o 
   2   4  12      113.04       96.94      7.41 o 
   3   4  12      550.62      481.16     29.53 o 
   4   4  12       65.56       84.22      6.17 o 
   5   4  12       46.91       61.66      6.83 o 
   6   4  12      297.25      339.54     13.66 o 
   7   4  12       91.45      145.49      7.00 o 
 -10   5  12        5.28       11.77      6.07 o 
  -9   5  12      328.45      317.80      7.27 o 
  -8   5  12      180.49      209.14      4.96 o 
  -7   5  12      730.59      683.53     34.32 o 
  -6   5  12        0.49        9.30      5.49 o 
  -5   5  12       34.11       38.46     10.53 o 
  -4   5  12      356.74      327.00     12.08 o 
  -3   5  12     1452.93     1407.82     47.35 o 
  -2   5  12      829.23      820.39      8.29 o 
  -1   5  12     6820.95     6063.85    663.50 o 
   0   5  12      595.61      585.03      4.89 o 
   1   5  12     2544.85     2165.23      6.55 o 
   2   5  12       76.87       80.06     13.50 o 
   3   5  12      238.88      246.46      6.69 o 
   4   5  12        9.73        3.68      5.94 o 
   5   5  12      184.74      189.24      7.18 o 
   6   5  12      198.76      211.28     14.35 o 
  -9   6  12       74.67       69.51     12.69 o 
  -8   6  12      540.21      534.47     34.36 o 
  -7   6  12       14.59       10.05     10.00 o 
  -6   6  12      266.46      230.85      6.13 o 
  -5   6  12      829.59      764.34     49.72 o 
  -4   6  12      114.61      135.77      5.21 o 
  -3   6  12     2343.95     2369.29    111.84 o 
  -2   6  12     3338.05     3576.83     12.12 o 
  -1   6  12      114.37      131.52      7.99 o 
   0   6  12     1178.17     1212.08      9.39 o 
   1   6  12      114.18       88.75      2.77 o 
   2   6  12        4.82       13.93      2.29 o 
   3   6  12      435.33      445.96      7.67 o 
   4   6  12        8.66       14.00      6.18 o 
   5   6  12       78.51       74.21      7.30 o 
   6   6  12      483.16      639.51     16.67 o 
  -8   7  12       52.45       65.48     31.60 o 
  -7   7  12      527.16      557.18     32.50 o 
  -6   7  12      102.92      115.07     26.00 o 
  -5   7  12      372.35      417.66      7.87 o 
  -4   7  12     1642.73     1771.01     93.46 o 
  -3   7  12     1818.48     1941.50     73.62 o 
  -2   7  12       92.48       96.21      3.77 o 
  -1   7  12     1410.26     1428.80     22.26 o 
   0   7  12       54.58       61.37      5.34 o 
   1   7  12      344.65      309.11      2.89 o 
   2   7  12      467.31      372.22     73.72 o 
   3   7  12      827.42      915.12      9.21 o 
   4   7  12      259.28      248.25      7.05 o 
  -6   8  12      337.87      343.44     23.67 o 
  -5   8  12     1669.79     1683.48     81.49 o 
  -4   8  12     1550.83     1546.38     12.49 o 
  -3   8  12     1235.59     1266.96     43.35 o 
  -2   8  12     2361.86     2226.71     74.93 o 
  -1   8  12       61.35       62.26      3.62 o 
   0   8  12      369.33      358.42     17.61 o 
   1   8  12        7.63       11.54      2.56 o 
   2   8  12      770.87      864.27      9.05 o 
   3   8  12       85.66       90.40      6.86 o 
  -4   9  12      564.82      616.24     11.54 o 
  -3   9  12      462.63      458.23      6.86 o 
  -2   9  12       63.16       71.03     10.98 o 
  -1   9  12       85.19       88.39     13.27 o 
   0   9  12        6.39        0.03      3.11 o 
  -2 -12  13       88.78       86.89     26.48 o 
  -1 -12  13      859.62      940.46     36.27 o 
   0 -12  13     1371.72     1407.02     53.83 o 
   1 -12  13       50.95       55.99      9.28 o 
   2 -12  13      424.05      405.04      5.69 o 
  -4 -11  13        0.26       -3.13      6.03 o 
  -3 -11  13     1084.57     1036.26    126.27 o 
  -2 -11  13     2385.19     2518.54     85.17 o 
  -1 -11  13      342.93      334.62     20.49 o 
   0 -11  13      803.48      818.96     13.90 o 
   1 -11  13      559.96      565.25      9.05 o 
   2 -11  13      162.63      152.72     15.20 o 
   3 -11  13       75.10       70.86      9.40 o 
   4 -11  13     1124.77     1136.38     50.37 o 
  -6 -10  13       28.99       20.01      7.88 o 
  -5 -10  13        0.01       25.47      5.50 o 
  -4 -10  13      903.18      981.81     45.72 o 
  -3 -10  13     2268.64     2376.03     13.20 o 
  -2 -10  13       53.04       61.60      8.88 o 
  -1 -10  13     2268.71     2288.84     92.04 o 
   0 -10  13       98.02       92.46     12.83 o 
   1 -10  13      108.29      126.10      4.22 o 
   2 -10  13      438.36      419.74      8.33 o 
   3 -10  13     1287.37     1320.44     37.08 o 
   4 -10  13       33.28       47.65     10.10 o 
   5 -10  13      253.53      258.03      6.59 o 
   6 -10  13       35.05       31.41      4.19 o 
  -7  -9  13      307.81      328.27      8.56 o 
  -6  -9  13        0.02       -7.83      7.83 o 
  -5  -9  13      821.40      925.70      9.84 o 
  -4  -9  13     2522.11     2809.88     14.29 o 
  -3  -9  13      159.53      155.47      5.77 o 
  -2  -9  13     2749.43     2831.98    225.29 o 
  -1  -9  13      242.62      238.66      4.62 o 
   0  -9  13       56.53       55.14      4.03 o 
   1  -9  13      706.96      565.91    201.50 o 
   2  -9  13      388.37      358.43     20.73 o 
   3  -9  13      183.35      172.25      3.52 o 
   4  -9  13       25.01       17.51      7.48 o 
   5  -9  13        6.12       12.87      3.47 o 
   6  -9  13     2285.21     2143.89     47.26 o 
   7  -9  13     1665.17     1592.90      5.99 o 
  -8  -8  13        0.01       -5.96      8.44 o 
  -7  -8  13      191.53      194.06      8.44 o 
  -6  -8  13     1607.36     1745.53     11.99 o 
  -5  -8  13     1409.19     1403.03     11.36 o 
  -4  -8  13     1136.04     1283.22     10.42 o 
  -3  -8  13     5885.66     5716.08    606.68 o 
  -2  -8  13       84.77       71.86     11.61 o 
  -1  -8  13      417.83      377.61     16.44 o 
   0  -8  13       58.38       55.12      7.31 o 
   1  -8  13      114.01       97.51      2.93 o 
   2  -8  13      426.59      450.28      4.22 o 
   3  -8  13      301.45      271.00      9.74 o 
   4  -8  13      206.03      180.11      8.65 o 
   5  -8  13     3410.79     3175.13     99.14 o 
   6  -8  13      153.38      133.99      8.92 o 
   7  -8  13     3206.17     2765.99    103.47 o 
  -9  -7  13        4.92       12.81      2.28 o 
  -8  -7  13       34.38       37.25      2.72 o 
  -7  -7  13      692.13      705.54      9.68 o 
  -6  -7  13      147.70      139.90      8.42 o 
  -5  -7  13     2965.49     3073.48     13.99 o 
  -4  -7  13     3653.25     3762.08     15.16 o 
  -3  -7  13      279.66      293.85      7.07 o 
  -2  -7  13      700.11      697.79     61.57 o 
  -1  -7  13      385.04      378.92     24.59 o 
   0  -7  13        0.97       -2.10      2.10 o 
   1  -7  13      742.22      741.21     28.58 o 
   2  -7  13       23.88       23.16      4.00 o 
   3  -7  13      273.50      247.11      7.58 o 
   4  -7  13     1750.36     1759.45     21.64 o 
   5  -7  13      174.61      156.56      2.76 o 
   6  -7  13     5687.91     5385.46     99.15 o 
   7  -7  13     1013.27      997.95     23.88 o 
   8  -7  13      275.05      263.07      5.49 o 
  -9  -6  13       35.86       51.22      8.59 o 
  -8  -6  13      427.21      470.21      9.70 o 
  -7  -6  13      321.46      418.93      9.38 o 
  -6  -6  13     1734.73     1836.18     11.39 o 
  -5  -6  13     1444.01     1488.10     11.03 o 
  -4  -6  13        2.19        1.17      6.40 o 
  -3  -6  13      150.59      138.02      6.02 o 
  -1  -6  13     1810.80     1782.80     89.01 o 
   0  -6  13      149.79      167.48     10.08 o 
   1  -6  13       73.78       76.95      5.15 o 
   2  -6  13       62.39       62.74      4.35 o 
   3  -6  13     1218.80     1194.60     21.70 o 
   4  -6  13      139.80      158.66      2.32 o 
   5  -6  13     3999.45     3918.63     81.77 o 
   6  -6  13      925.74      927.60     24.33 o 
   7  -6  13       88.91       78.24      5.12 o 
   8  -6  13        2.96       -5.12      5.12 o 
 -10  -5  13       25.41       28.93     14.67 o 
  -9  -5  13      422.32      420.89     12.40 o 
  -8  -5  13      493.92      470.64     27.78 o 
  -7  -5  13     1421.94     1154.25    167.11 o 
  -6  -5  13      889.35      827.01    109.42 o 
  -5  -5  13        4.33        9.59      7.42 o 
  -4  -5  13      612.71      661.58      7.29 o 
  -3  -5  13     2231.00     2279.16     10.58 o 
  -2  -5  13      788.08      781.66      6.33 o 
  -1  -5  13      594.16      639.61      5.87 o 
   0  -5  13     1244.29     1264.69     32.85 o 
   1  -5  13     1561.67     1333.23    169.87 o 
   2  -5  13      756.43      770.21     20.04 o 
   3  -5  13     3221.63     3159.33     77.17 o 
   4  -5  13     6946.84     6858.94     94.73 o 
   5  -5  13       17.13       17.43      1.87 o 
   6  -5  13      869.85      867.80     27.49 o 
   7  -5  13      306.66      331.18      6.01 o 
   8  -5  13      420.71      437.92      6.49 o 
 -10  -4  13      443.60      479.89      9.97 o 
  -9  -4  13     1640.13     1715.47    103.20 o 
  -8  -4  13     1943.05     1953.39     57.51 o 
  -7  -4  13       54.73       55.99      4.78 o 
  -6  -4  13      693.84      677.35      8.38 o 
  -5  -4  13      858.03      840.90    110.56 o 
  -4  -4  13     1474.70     1438.17    146.16 o 
  -3  -4  13     1348.63     1472.99      9.35 o 
  -2  -4  13      508.34      505.29      6.38 o 
  -1  -4  13      846.74      822.63      6.52 o 
   0  -4  13     1494.38     1569.21     23.11 o 
   1  -4  13       23.81       32.62      5.19 o 
   2  -4  13     8602.00     8210.44     96.97 o 
   3  -4  13      961.57      947.09     21.16 o 
   4  -4  13      645.58      607.82      3.04 o 
   5  -4  13       98.86       94.45      1.63 o 
   6  -4  13      200.16      183.09      5.01 o 
   7  -4  13      732.10      776.97      6.85 o 
   8  -4  13      413.08      455.03     12.63 o 
   9  -4  13      358.40      384.10      7.00 o 
 -10  -3  13     1008.84     1082.74     78.00 o 
  -9  -3  13      116.18      124.38      5.45 o 
  -8  -3  13      525.12      541.41      5.89 o 
  -7  -3  13      260.93      257.12     27.31 o 
  -6  -3  13      311.65      257.27      5.56 o 
  -5  -3  13     1906.44     1841.37    163.08 o 
  -4  -3  13     1425.62     1324.11     96.95 o 
  -3  -3  13     1102.24     1045.06    101.86 o 
  -2  -3  13     3237.59     3232.43    254.44 o 
  -1  -3  13      320.01      397.10      5.87 o 
   0  -3  13       19.34       26.02      5.18 o 
   1  -3  13     6987.21     7249.15    371.11 o 
   2  -3  13     2197.61     2312.70     98.02 o 
   3  -3  13     2205.31     2224.67     61.68 o 
   4  -3  13      187.25      183.91      9.68 o 
   5  -3  13       23.71       25.79      3.74 o 
   6  -3  13     1050.53     1099.04      7.44 o 
   7  -3  13       14.06       28.44      5.73 o 
   8  -3  13     1659.98     1830.14     10.02 o 
   9  -3  13       76.25       85.17      6.21 o 
 -10  -2  13        9.18       30.67      5.64 o 
  -9  -2  13      144.43      117.12     19.52 o 
  -8  -2  13      234.70      237.69      5.28 o 
  -7  -2  13     1417.40     1382.31     71.97 o 
  -6  -2  13     2957.92     2852.44    166.45 o 
  -5  -2  13        7.29       -2.31      7.53 o 
  -4  -2  13     5075.89     4926.52    386.51 o 
  -3  -2  13      785.66      693.55     63.58 o 
  -2  -2  13     1868.52     1765.30      7.19 o 
  -1  -2  13        7.13       36.08     13.25 o 
   0  -2  13     2572.08     2552.44     13.35 o 
   1  -2  13      145.93      138.21      6.65 o 
   2  -2  13     2089.53     2040.72     54.60 o 
   3  -2  13      746.36      694.76     16.92 o 
   4  -2  13     1841.80     1711.63     80.24 o 
   5  -2  13     1980.63     1963.38      8.92 o 
   6  -2  13      749.19      762.95      7.20 o 
   7  -2  13     2298.71     2363.84     10.49 o 
   8  -2  13      117.88      123.19      6.74 o 
   9  -2  13      446.93      502.22      7.94 o 
 -10  -1  13      455.45      526.75      6.40 o 
  -9  -1  13      179.50      173.08      9.01 o 
  -8  -1  13     1723.11     1803.24     24.69 o 
  -7  -1  13       89.23      101.13     16.01 o 
  -6  -1  13     2720.30     2790.37     74.49 o 
  -5  -1  13     3688.47     3626.33    142.72 o 
  -4  -1  13       35.42       29.20      3.86 o 
  -3  -1  13        4.85        8.21      8.44 o 
  -2  -1  13      207.20      209.09     27.65 o 
  -1  -1  13     2293.13     2173.88    108.92 o 
   0  -1  13       11.01       16.20      3.94 o 
   1  -1  13     1473.91     1368.92      5.84 o 
   2  -1  13     1500.71     1423.07      4.94 o 
   3  -1  13     1276.05     1202.45     18.02 o 
   4  -1  13       23.00       20.15     12.15 o 
   5  -1  13     1305.56     1237.73      7.60 o 
   6  -1  13      441.07      510.51     12.58 o 
   7  -1  13       37.78       43.66      5.88 o 
   8  -1  13      117.67      173.26      6.63 o 
 -10   0  13        4.30       23.66      8.08 o 
  -9   0  13      969.33     1016.25     13.02 o 
  -8   0  13       90.44       74.71      5.88 o 
  -7   0  13     1738.63     1774.92     32.28 o 
  -6   0  13     1881.33     1915.40     15.83 o 
  -5   0  13        5.60        4.80      4.00 o 
  -4   0  13      394.24      385.71     22.95 o 
  -3   0  13      162.61      128.34      6.93 o 
  -2   0  13      130.22      113.01      2.98 o 
  -1   0  13      767.79      650.22     21.29 o 
   0   0  13     1169.63     1073.65     10.65 o 
   1   0  13      152.54      162.62      2.41 o 
   2   0  13     2222.73     2166.62     53.34 o 
   3   0  13        0.67       -1.93      1.93 o 
   4   0  13     5210.47     5092.25     14.89 o 
   5   0  13     1505.66     1666.80      9.59 o 
   6   0  13      226.95      232.23      6.42 o 
   7   0  13       54.69       54.90      6.14 o 
   8   0  13       62.62       50.94      6.59 o 
 -10   1  13     1154.37     1149.98     45.35 o 
  -9   1  13        8.58       67.71     37.11 o 
  -8   1  13     3466.35     3667.45     24.31 o 
  -7   1  13     2385.87     2449.24     35.09 o 
  -6   1  13     1080.13     1055.27     19.24 o 
  -5   1  13      345.83      368.85      7.02 o 
  -4   1  13        0.75       -4.86      4.86 o 
  -3   1  13      855.38      758.57      4.07 o 
  -2   1  13      723.94      664.06     21.41 o 
  -1   1  13      502.07      454.88     15.53 o 
   0   1  13     1410.34     1263.64      5.72 o 
   1   1  13     1573.68     1481.57     44.72 o 
   2   1  13     1319.65     1260.09     34.05 o 
   3   1  13    10307.07     9625.17    563.45 o 
   4   1  13      266.27      294.06      7.10 o 
   5   1  13     1413.12     1620.76      9.76 o 
   6   1  13        6.43        0.32      6.27 o 
   7   1  13      253.73      251.91      7.24 o 
   8   1  13       37.17       32.41      6.74 o 
 -10   2  13      156.93      185.11      7.59 o 
  -9   2  13     4083.84     4413.27     13.39 o 
  -8   2  13      605.16      617.86      6.91 o 
  -7   2  13     1964.73     2068.93     35.57 o 
  -6   2  13      731.51      739.20      7.79 o 
  -5   2  13        0.11       -5.29      5.29 o 
  -4   2  13      635.77      639.96      5.67 o 
  -3   2  13      397.89      383.80     11.38 o 
  -2   2  13       25.03       18.48      4.08 o 
  -1   2  13      237.59      218.86     11.32 o 
   0   2  13     2394.28     2185.76    134.42 o 
   1   2  13     4430.98     4195.90    176.78 o 
   2   2  13     7244.66     6856.10    157.68 o 
   3   2  13      220.93      175.74     13.37 o 
   4   2  13     1906.21     1891.20     10.35 o 
   5   2  13       28.52       33.50      6.54 o 
   6   2  13       83.38       74.55      6.74 o 
   7   2  13     1114.40     1257.26      9.72 o 
 -10   3  13     1335.82     1426.10     54.34 o 
  -9   3  13        6.00       16.84      6.07 o 
  -8   3  13      905.14      959.50      8.98 o 
  -7   3  13      180.25      175.06     19.66 o 
  -6   3  13        2.55       26.84      9.17 o 
  -5   3  13      727.03      714.49     27.75 o 
  -4   3  13        2.17        3.22      3.36 o 
  -3   3  13     1228.25     1191.90     58.10 o 
  -2   3  13       52.02       38.72      4.09 o 
  -1   3  13      123.39      122.63      2.63 o 
   0   3  13     1946.21     1816.31    133.17 o 
   1   3  13     4940.33     4665.57    394.04 o 
   2   3  13      571.98      471.38     20.76 o 
   3   3  13      860.36      954.99      8.39 o 
   4   3  13       65.36       61.23      6.23 o 
   5   3  13      486.71      497.75      7.52 o 
   6   3  13      446.26      421.40      7.77 o 
   7   3  13        4.35       19.78     13.60 o 
  -9   4  13      550.62      576.88     10.29 o 
  -8   4  13      966.30      906.00     35.40 o 
  -7   4  13      904.99      868.56     76.33 o 
  -6   4  13      180.98      168.37      4.40 o 
  -5   4  13      688.24      637.19     39.03 o 
  -4   4  13      859.10      850.00     24.36 o 
  -3   4  13      374.34      360.62     19.40 o 
  -2   4  13       27.71       28.07      4.26 o 
  -1   4  13     2168.52     2199.45      9.56 o 
   0   4  13     1875.80     1775.09     84.47 o 
   1   4  13      539.19      462.84     33.11 o 
   2   4  13     2612.10     2357.46    159.86 o 
   3   4  13      172.52      183.76      6.82 o 
   4   4  13        1.19       11.14      6.06 o 
   5   4  13        1.56        8.04      6.61 o 
   6   4  13       54.46       62.81      6.73 o 
  -8   5  13      222.06      221.18      5.74 o 
  -7   5  13       24.67       23.08     16.39 o 
  -6   5  13     1527.52     1534.99      9.95 o 
  -5   5  13       30.34       30.54      8.35 o 
  -4   5  13      548.33      485.94     15.13 o 
  -3   5  13      345.32      342.52      3.91 o 
  -2   5  13     4399.36     4391.23     54.93 o 
  -1   5  13       24.19        4.77      6.34 o 
   0   5  13     2704.35     2475.20     85.09 o 
   1   5  13      408.72      426.96     29.07 o 
   2   5  13       71.01       67.48     25.30 o 
   3   5  13       52.34       57.45      6.53 o 
   4   5  13      115.36      118.63      6.77 o 
   5   5  13      311.28      362.71      7.94 o 
  -7   6  13     1038.98     1034.07     88.22 o 
  -6   6  13       49.22       68.65      6.75 o 
  -5   6  13      438.26      442.48      4.99 o 
  -4   6  13      667.57      609.32      7.51 o 
  -3   6  13      670.16      693.98     18.48 o 
  -2   6  13      319.60      311.77      4.93 o 
  -1   6  13     1044.70     1065.47     32.51 o 
   0   6  13        8.84        5.86      2.36 o 
   1   6  13      317.77      282.48     16.86 o 
   2   6  13      304.19      321.77      7.55 o 
   3   6  13     1344.01     1436.51     12.00 o 
   4   6  13     1663.79     1662.56     12.33 o 
  -6   7  13      905.43      907.66     47.63 o 
  -5   7  13       96.57       95.66      6.81 o 
  -4   7  13     1298.89     1228.72     36.70 o 
  -3   7  13      370.07      377.69     21.87 o 
  -2   7  13      905.60      936.32      5.41 o 
  -1   7  13      263.49      252.58      3.70 o 
   0   7  13      486.31      443.56      4.42 o 
   1   7  13        0.55       -1.77      3.13 o 
   2   7  13     2840.64     3162.00     16.98 o 
  -3   8  13      574.89      568.22      8.79 o 
  -2   8  13        3.18        0.89      6.78 o 
  -1   8  13      225.01      214.57      5.12 o 
   0   8  13       78.62       70.77      4.92 o 
  -2 -11  14       28.68       29.85     10.32 o 
  -1 -11  14     1882.77     1968.40     59.62 o 
   0 -11  14     1296.99     1305.77     49.33 o 
   1 -11  14       11.71       22.94      8.76 o 
   2 -11  14      200.59      211.81     16.26 o 
  -4 -10  14      715.76      698.11     72.16 o 
  -3 -10  14      202.41      190.90      9.13 o 
  -2 -10  14     3420.15     3456.33    194.73 o 
  -1 -10  14      508.82      479.59      9.00 o 
   0 -10  14      122.29      110.18      8.28 o 
   1 -10  14      171.44      177.05      4.73 o 
   2 -10  14        5.70        7.34      6.45 o 
   3 -10  14      461.54      456.87     19.84 o 
   4 -10  14      214.40      217.80     10.43 o 
  -6  -9  14        0.32       20.70      7.62 o 
  -5  -9  14      537.73      549.23      9.79 o 
  -4  -9  14       40.77       39.15      8.55 o 
  -3  -9  14     3863.76     4005.46    240.22 o 
  -2  -9  14      237.98      271.53     31.58 o 
  -1  -9  14      647.52      700.64     20.94 o 
   0  -9  14       22.37       24.47      7.07 o 
   1  -9  14      552.94      510.20    157.39 o 
   2  -9  14     1963.42     1987.06     80.44 o 
   3  -9  14      123.26      128.88      3.71 o 
   4  -9  14      210.59      169.92      6.98 o 
   5  -9  14      992.26      861.67     29.50 o 
  -7  -8  14       12.08        8.21      8.23 o 
  -6  -8  14      289.70      326.14      8.86 o 
  -5  -8  14      792.23      872.12     10.24 o 
  -4  -8  14     2958.90     3069.66     13.96 o 
  -3  -8  14       38.80       10.98      8.19 o 
  -2  -8  14     2302.10     2067.77    139.57 o 
  -1  -8  14      397.58      361.84     22.79 o 
   0  -8  14      200.66      196.93     17.18 o 
   1  -8  14      487.18      460.42     37.68 o 
   2  -8  14      112.99      108.67      7.66 o 
   3  -8  14      217.81      207.76      5.91 o 
   4  -8  14     1255.07     1174.79     43.78 o 
   5  -8  14        9.52        9.06      2.13 o 
   6  -8  14     3306.10     3184.61    107.48 o 
  -8  -7  14       45.31       49.77      9.29 o 
  -7  -7  14       10.28        9.35      8.50 o 
  -6  -7  14     1199.22     1201.90     10.51 o 
  -5  -7  14     1410.58     1487.61     11.85 o 
  -4  -7  14      316.51      329.92      8.08 o 
  -3  -7  14     1209.11     1246.76      9.51 o 
  -2  -7  14      109.59       98.48      5.04 o 
  -1  -7  14      452.26      436.89     45.10 o 
   0  -7  14      718.39      713.23     19.22 o 
   1  -7  14     1226.35     1089.64     54.02 o 
   2  -7  14      558.21      527.02     19.18 o 
   3  -7  14      267.97      240.65      9.54 o 
   4  -7  14        2.11        3.39      2.73 o 
   5  -7  14     2366.90     2270.97     45.40 o 
   6  -7  14      535.96      476.43      3.09 o 
   7  -7  14      429.93      437.91      6.23 o 
  -8  -6  14       23.25       43.58      8.32 o 
  -7  -6  14      186.14      249.69      8.54 o 
  -6  -6  14        0.22        8.71      7.80 o 
  -5  -6  14       57.98       51.41      7.78 o 
  -4  -6  14      370.88      388.72      7.94 o 
  -3  -6  14     1489.86     1492.86      9.46 o 
  -2  -6  14     1854.94     1904.26      9.78 o 
  -1  -6  14      336.48      269.63     49.87 o 
   0  -6  14     3977.86     3889.97    214.29 o 
   1  -6  14      813.54      809.39     21.25 o 
   2  -6  14      754.99      732.65     18.79 o 
   3  -6  14      149.91      173.36      7.26 o 
   4  -6  14     2689.21     2582.46    163.98 o 
   5  -6  14       97.84       98.17      4.18 o 
   6  -6  14      630.90      612.26      6.29 o 
   7  -6  14     1004.78      975.13      7.73 o 
  -9  -5  14        5.40       13.20      5.21 o 
  -8  -5  14      123.06      130.84      5.27 o 
  -7  -5  14       26.62       39.64     19.20 o 
  -6  -5  14       30.77       37.55      7.64 o 
  -5  -5  14      452.38      496.72      8.57 o 
  -4  -5  14     1810.57     1981.84     11.70 o 
  -3  -5  14      264.02      250.15      7.16 o 
  -2  -5  14     2380.53     2489.72     11.74 o 
  -1  -5  14     3727.93     3833.54     13.85 o 
   0  -5  14       26.47       36.73      2.97 o 
   1  -5  14      391.50      384.07      4.07 o 
   2  -5  14      872.98      870.69     14.33 o 
   3  -5  14      932.76      856.46     46.52 o 
   4  -5  14     1041.83      950.81     18.35 o 
   5  -5  14      937.01      876.11     24.07 o 
   7  -5  14      849.51      906.94      7.25 o 
  -9  -4  14      248.37      232.39      9.99 o 
  -8  -4  14      656.39      684.77      7.98 o 
  -7  -4  14      296.52      296.84      7.73 o 
  -6  -4  14        0.19       10.43      4.25 o 
  -5  -4  14      739.58      677.78     39.11 o 
  -4  -4  14      471.27      429.45     30.78 o 
  -3  -4  14     3537.10     3923.68     14.05 o 
  -2  -4  14     3697.76     3996.03     13.95 o 
  -1  -4  14      286.75      329.68      6.17 o 
   0  -4  14      137.14      138.48      3.21 o 
   1  -4  14     1084.00     1065.70      6.08 o 
   2  -4  14        8.29        4.58      4.19 o 
   3  -4  14      922.98      902.83     36.40 o 
   4  -4  14      315.59      299.22      7.89 o 
   5  -4  14      186.16      166.14      5.44 o 
   6  -4  14      823.96      823.99      7.26 o 
   7  -4  14       32.13       32.28      6.18 o 
  -9  -3  14      750.60      791.84     42.50 o 
  -8  -3  14        0.03       -8.52      9.06 o 
  -7  -3  14      215.11      211.98      9.48 o 
  -6  -3  14      527.56      537.26     32.67 o 
  -5  -3  14      327.26      322.80     17.17 o 
  -4  -3  14     5323.32     5084.95    332.77 o 
  -3  -3  14     3572.21     3450.18    243.30 o 
  -2  -3  14      794.78      823.38      7.05 o 
  -1  -3  14     1127.03     1178.24      7.45 o 
   0  -3  14      172.39      175.51      4.52 o 
   1  -3  14       23.00       25.90      3.78 o 
   2  -3  14     1446.12     1350.76      8.26 o 
   3  -3  14      136.84      129.29      2.24 o 
   4  -3  14      161.63      125.08     14.24 o 
   5  -3  14     1168.02     1086.85      7.17 o 
   6  -3  14      496.35      523.16      7.19 o 
   7  -3  14     5068.65     5432.58     17.46 o 
  -9  -2  14       46.49       62.55      8.66 o 
  -8  -2  14      228.25      230.92      5.08 o 
  -7  -2  14      418.13      423.64     20.08 o 
  -6  -2  14      465.85      458.91     18.33 o 
  -5  -2  14     6491.47     6431.36    384.48 o 
  -4  -2  14      866.36      784.54     35.34 o 
  -3  -2  14     2453.25     2379.43    159.77 o 
  -2  -2  14      505.49      477.07     40.50 o 
  -1  -2  14      211.72      213.09     12.31 o 
   0  -2  14       54.84       59.18      4.01 o 
   1  -2  14      594.67      550.64     18.97 o 
   2  -2  14       69.59       84.81      6.80 o 
   3  -2  14      214.81      206.93      7.54 o 
   4  -2  14      272.75      273.90      6.33 o 
   5  -2  14     2431.17     2440.84     10.45 o 
   6  -2  14     3283.92     3488.37     13.44 o 
   7  -2  14        4.71       -7.19      7.19 o 
  -9  -1  14        0.55       -7.22     13.45 o 
  -8  -1  14       49.35       54.08      5.79 o 
  -7  -1  14      961.83     1013.16      6.82 o 
  -6  -1  14     2094.04     2062.63     76.94 o 
  -5  -1  14       20.44       47.91     32.07 o 
  -4  -1  14      872.51      842.64     37.81 o 
  -3  -1  14      207.80      203.22     24.86 o 
  -2  -1  14      145.85      138.57      9.04 o 
  -1  -1  14     1303.19     1250.78     13.64 o 
   0  -1  14       80.68       70.46      2.51 o 
   1  -1  14       10.81       14.17      7.98 o 
   2  -1  14      474.87      456.99     38.84 o 
   3  -1  14      152.41      132.98     26.20 o 
   4  -1  14     2544.92     2703.01     11.21 o 
   5  -1  14      856.23      883.87      7.46 o 
   6  -1  14      207.51      206.72     13.40 o 
   7  -1  14      685.22      781.01      8.21 o 
  -9   0  14       34.13       48.36      6.80 o 
  -8   0  14     1021.07     1006.21     46.50 o 
  -7   0  14     2237.73     2327.53     47.00 o 
  -6   0  14      584.72      631.69      8.41 o 
  -5   0  14     1879.63     1805.30      6.87 o 
  -4   0  14       99.76       85.82      4.56 o 
  -3   0  14     1304.53     1171.08     60.08 o 
  -2   0  14       37.71       32.50      9.27 o 
  -1   0  14     1324.64     1214.70     38.08 o 
   0   0  14      516.09      490.01      7.45 o 
   2   0  14       89.95       90.48     17.84 o 
   3   0  14     5317.35     4909.38    313.89 o 
   4   0  14     1598.37     1568.34      9.98 o 
   5   0  14      329.02      373.70      7.58 o 
   6   0  14     1072.64     1122.71      8.95 o 
   7   0  14      320.27      368.89      7.44 o 
  -9   1  14     1111.32     1159.82     23.96 o 
  -8   1  14      345.76      344.20      5.92 o 
  -7   1  14      810.68      831.56     20.49 o 
  -6   1  14     1430.75     1488.53     18.71 o 
  -5   1  14      323.95      319.91      6.54 o 
  -4   1  14     1161.98     1112.93      7.66 o 
  -3   1  14       24.12       24.79      5.96 o 
  -2   1  14     2826.92     2553.17     70.87 o 
  -1   1  14       61.70       65.50      4.03 o 
   0   1  14     1432.98     1379.81     53.27 o 
   1   1  14      243.03      219.12      6.66 o 
   2   1  14     7122.48     6749.80    370.19 o 
   3   1  14        7.66       24.58      7.98 o 
   4   1  14     4132.17     4088.77     16.04 o 
   5   1  14      866.48      977.12      9.10 o 
   6   1  14        6.98        7.17      6.51 o 
   7   1  14      187.05      208.26      7.55 o 
  -9   2  14        0.73       -2.44     19.53 o 
  -8   2  14     1390.46     1453.49     29.08 o 
  -7   2  14      863.90      891.18     15.90 o 
  -6   2  14       34.60       36.31      4.61 o 
  -5   2  14       44.75       41.21      4.60 o 
  -4   2  14       63.72       67.01      4.69 o 
  -3   2  14     3295.93     3025.92     27.37 o 
  -2   2  14      431.36      404.73      3.81 o 
  -1   2  14     1152.57     1031.15     25.05 o 
   0   2  14     1646.92     1509.32     57.20 o 
   1   2  14     2103.59     2054.91      6.48 o 
   2   2  14      456.12      383.43     19.57 o 
   3   2  14     2190.15     2313.77     12.68 o 
   4   2  14      153.44      166.22      6.91 o 
   5   2  14      210.79      231.42      7.72 o 
   6   2  14      521.27      542.19      8.06 o 
  -8   3  14      279.70      265.53     21.85 o 
  -7   3  14       74.63       59.52     25.30 o 
  -6   3  14      344.85      334.12     37.27 o 
  -5   3  14      786.24      686.57      7.26 o 
  -4   3  14     4740.94     4466.75    242.57 o 
  -3   3  14       19.13       27.36     10.65 o 
  -2   3  14     1055.88     1039.60      5.57 o 
  -1   3  14        5.63       12.08     11.51 o 
   0   3  14      973.78      917.52      5.45 o 
   1   3  14      757.81      724.99      4.77 o 
   2   3  14     1712.23     1349.95    307.58 o 
   3   3  14      519.46      558.75      7.81 o 
   4   3  14      166.29      147.76      6.60 o 
   5   3  14        4.66       24.81      7.26 o 
  -8   4  14      106.63       88.93     14.39 o 
  -7   4  14       38.38       46.81      5.38 o 
  -6   4  14     2107.52     2061.08    132.28 o 
  -5   4  14     1296.25     1286.24     70.11 o 
  -4   4  14      528.02      499.58      4.64 o 
  -3   4  14      588.45      595.62     14.81 o 
  -2   4  14      702.11      696.88      5.96 o 
  -1   4  14      212.45      207.76      6.86 o 
   0   4  14      564.38      480.28     47.37 o 
   1   4  14     1653.02     1329.24    139.02 o 
   2   4  14      294.97      336.49      7.56 o 
   3   4  14       21.90       26.78      7.30 o 
   4   4  14      801.37      862.27      8.96 o 
  -7   5  14     2355.12     2401.12    105.33 o 
  -6   5  14        6.40        1.45      4.90 o 
  -5   5  14     1029.44     1036.39     42.62 o 
  -4   5  14       46.46       44.33      3.93 o 
  -3   5  14      173.15      170.48     10.67 o 
  -2   5  14      519.83      539.49     14.96 o 
  -1   5  14     1303.43     1168.46      5.38 o 
   0   5  14       70.21       71.61      7.98 o 
   1   5  14       43.33       39.14      2.69 o 
   2   5  14        2.19       -6.94      7.48 o 
   3   5  14      907.39     1017.91     10.94 o 
  -5   6  14       15.83       16.57      4.33 o 
  -4   6  14        4.65        3.04      3.76 o 
  -3   6  14       73.78       72.88      5.01 o 
  -2   6  14       38.00       35.89      6.64 o 
  -1   6  14       95.85       82.20      2.98 o 
   0   6  14      148.25      135.65      8.21 o 
   2   6  14     3051.63     3284.44     16.43 o 
  -2 -10  15       12.36       43.26      5.47 o 
  -1 -10  15      227.13      218.14     11.51 o 
   0 -10  15       21.28       17.67      4.74 o 
   1 -10  15      229.96      222.11      7.41 o 
  -4  -9  15      869.41      932.77     10.07 o 
  -3  -9  15       81.10       96.26      5.71 o
[truncated: 15,952 more chars]
